# Supplementary material for: ﻿Cryptanthaacrimuricata (Boraginaceae), a distinctive new taxon of series Muricatae
Source: PhytoKeys. 2024 Dec 30;250:193–213. doi: 10.3897/phytokeys.250.138635 (PMC11704739; doi:10.3897/phytokeys.250.138635)
Supplement: XML Treatment for Cryptantha acrimuricata [file phytokeys.250.138635-treatment1.xml]

<!DOCTYPE tp:taxon-treatment
  PUBLIC "-//TaxonX//DTD Taxonomic Treatment Publishing DTD v0 20100105//EN" "tax-treatment-NSO.dtd">
<tp:taxon-treatment xmlns:tp="http://www.plazi.org/taxpub"><tp:treatment-meta><kwd-group><label>Taxon classification</label><kwd>
              <named-content content-type="kingdom">Plantae</named-content>
            </kwd></kwd-group><mixed-citation publication-type="journal"><person-group><name><surname>Simpson</surname><given-names>Michael G.</given-names></name><name><surname>Simpson</surname><given-names>Lee M.</given-names></name><name><surname>André</surname><given-names>James M.</given-names></name></person-group><article-title>﻿<italic><tp:taxon-name><tp:taxon-name-part taxon-name-part-type="genus" reg="Cryptantha">Cryptantha</tp:taxon-name-part><tp:taxon-name-part taxon-name-part-type="species" reg="acrimuricata">acrimuricata</tp:taxon-name-part></tp:taxon-name></italic> (<tp:taxon-name><tp:taxon-name-part taxon-name-part-type="family">Boraginaceae</tp:taxon-name-part></tp:taxon-name>), a distinctive new taxon of series <italic>Muricatae</italic></article-title><source>PhytoKeys</source><day>30</day><month>12</month><year>2024</year><volume>250</volume><fpage>193</fpage><lpage>213</lpage><pub-id pub-id-type="doi">10.3897/phytokeys.250.138635</pub-id></mixed-citation></tp:treatment-meta><tp:nomenclature><label>﻿</label><tp:taxon-name>
            <object-id xmlns:xlink="http://www.w3.org/1999/xlink" content-type="arpha" xlink:type="simple">DCA50A96-3FBB-5746-B343-16561BB29571</object-id>
            <tp:taxon-name-part taxon-name-part-type="genus" reg="Cryptantha">Cryptantha</tp:taxon-name-part>
            <tp:taxon-name-part taxon-name-part-type="species" reg="acrimuricata">acrimuricata</tp:taxon-name-part>
            <object-id xmlns:xlink="http://www.w3.org/1999/xlink" content-type="ipni" xlink:type="simple">urn:lsid:ipni.org:names:77354339-1</object-id>
          </tp:taxon-name><tp:taxon-authority>J.M.André, L.M.Simpson, &amp; M.G.Simpson</tp:taxon-authority><tp:taxon-status xmlns:xlink="http://www.w3.org/1999/xlink" xlink:type="simple">sp. nov.</tp:taxon-status></tp:nomenclature><tp:treatment-sec sec-type="material" id="SECID0EKGAE"><title>Type.</title><p>United States • California, San Bernardino County, New York Mountains: Mojave Natl. Preseve; Caruthers Canyon, 2.3 road miles north of junction New York Mtns Rd, at base of steep ascent to Giant Ledge Mine (historic), along closed dirt road paralleling perennially moist drainage, California, San Bernardino Co., <named-content xmlns:xlink="http://www.w3.org/1999/xlink" content-type="dwc:verbatimCoordinates" xlink:type="simple"><named-content content-type="geo-json" specific-use="{&#34;type&#34;:&#34;Point&#34;,&#34;coordinates&#34;:[-115.299217,35.248750]}" id="NCID0ETGAE" xlink:type="simple">35.24875, -115.299217</named-content></named-content>, 1768 m elevation, pinyon-juniper-oak woodland, among granitic outcrops, associates: <italic><tp:taxon-name><tp:taxon-name-part taxon-name-part-type="genus" reg="Pinus">Pinus</tp:taxon-name-part><tp:taxon-name-part taxon-name-part-type="species" reg="monophylla">monophylla</tp:taxon-name-part></tp:taxon-name></italic>, <italic><tp:taxon-name><tp:taxon-name-part taxon-name-part-type="genus" reg="Quercus">Quercus</tp:taxon-name-part><tp:taxon-name-part taxon-name-part-type="species" reg="turbinella">turbinella</tp:taxon-name-part></tp:taxon-name></italic>, <italic><tp:taxon-name><tp:taxon-name-part taxon-name-part-type="genus" reg="Garrya">Garrya</tp:taxon-name-part><tp:taxon-name-part taxon-name-part-type="species" reg="flavescens">flavescens</tp:taxon-name-part></tp:taxon-name></italic>, <italic><tp:taxon-name><tp:taxon-name-part taxon-name-part-type="genus" reg="Arctostaphylos">Arctostaphylos</tp:taxon-name-part><tp:taxon-name-part taxon-name-part-type="species" reg="pungens">pungens</tp:taxon-name-part></tp:taxon-name></italic>, <italic><tp:taxon-name><tp:taxon-name-part taxon-name-part-type="genus" reg="Bouteoua">Bouteoua</tp:taxon-name-part><tp:taxon-name-part taxon-name-part-type="species" reg="gracilis">gracilis</tp:taxon-name-part></tp:taxon-name></italic>, <italic><tp:taxon-name><tp:taxon-name-part taxon-name-part-type="genus" reg="Yucca">Yucca</tp:taxon-name-part><tp:taxon-name-part taxon-name-part-type="species" reg="baccata">baccata</tp:taxon-name-part></tp:taxon-name></italic>, <italic><tp:taxon-name><tp:taxon-name-part taxon-name-part-type="genus" reg="Brickellia">Brickellia</tp:taxon-name-part><tp:taxon-name-part taxon-name-part-type="species" reg="californica">californica</tp:taxon-name-part></tp:taxon-name></italic>, <italic><tp:taxon-name><tp:taxon-name-part taxon-name-part-type="genus" reg="Opuntia">Opuntia</tp:taxon-name-part><tp:taxon-name-part taxon-name-part-type="species" reg="phaeacantha">phaeacantha</tp:taxon-name-part></tp:taxon-name></italic>, <italic><tp:taxon-name><tp:taxon-name-part taxon-name-part-type="genus" reg="Dudleya">Dudleya</tp:taxon-name-part><tp:taxon-name-part taxon-name-part-type="species" reg="saxosa">saxosa</tp:taxon-name-part><tp:taxon-name-part taxon-name-part-type="subspecies" reg="aloides">aloides</tp:taxon-name-part></tp:taxon-name></italic>, <italic>J. M. André 40457</italic>, 10 May 2019 (<bold>holotype: RSA</bold>0633491; <bold>isotypes: ASU</bold>, <bold>GMDRC</bold>, <bold>SBBG</bold>, <bold>SD</bold>, <bold>SDSU</bold>, <bold>UC</bold>, <bold>UCR</bold>).</p></tp:treatment-sec><tp:treatment-sec sec-type="diagnosis" id="SECID0ERKAE"><title>Diagnosis.</title><p><italic><tp:taxon-name><tp:taxon-name-part taxon-name-part-type="genus" reg="Cryptantha">Cryptantha</tp:taxon-name-part><tp:taxon-name-part taxon-name-part-type="species" reg="acrimuricata">acrimuricata</tp:taxon-name-part></tp:taxon-name></italic> resembles <italic><tp:taxon-name><tp:taxon-name-part taxon-name-part-type="genus" reg="Cryptantha">C.</tp:taxon-name-part><tp:taxon-name-part taxon-name-part-type="species" reg="muricata">muricata</tp:taxon-name-part></tp:taxon-name></italic> and varieties in having ovoid fruiting calyces with nutlets that are typically four per fruit, homomorphic, ovate in shape, with margins thickened and bearing tuberculate to muricate processes, with a median dorsal ridge, and with surfaces densely tuberculate to muricate. <italic><tp:taxon-name><tp:taxon-name-part taxon-name-part-type="genus" reg="Cryptantha">Cryptantha</tp:taxon-name-part><tp:taxon-name-part taxon-name-part-type="species" reg="acrimuricata">acrimuricata</tp:taxon-name-part></tp:taxon-name></italic> differs from <italic><tp:taxon-name><tp:taxon-name-part taxon-name-part-type="genus" reg="Cryptantha">C.</tp:taxon-name-part><tp:taxon-name-part taxon-name-part-type="species" reg="muricata">muricata</tp:taxon-name-part></tp:taxon-name></italic> and varieties in having dense whitish-strigose stems, with spreading trichomes absent to sparsely present, and in having nutlets with relatively large and densely spaced, conic, often whitish, muricate processes with relatively wide bases and sharp apices, surfaces between the processes often shiny.</p></tp:treatment-sec><tp:treatment-sec sec-type="description" id="SECID0EDMAE"><title>Description.</title><p>(Figs <xref ref-type="fig" rid="F1">1</xref>, <xref ref-type="fig" rid="F2">2</xref>). <bold><italic>Plants</italic></bold> annual herbs, 10–35 cm tall, mostly gray-green. <bold><italic>Root</italic></bold> a taproot, brown to red-purple, sometimes staining paper. <bold><italic>Stems</italic></bold> generally erect to ascending, some plants with a dominant, erect primary axis bearing several short to elongate, ascending, secondary branches, others with numerous, subequal, inclined to ascending branches arising from plant base; stem surface light green, vestiture strigose with dense, white, tapered, antrorsely appressed, basally white-pustulate trichomes, ca. 0.5–0.7 mm long; hispid vestiture scattered to absent, if present with few, white, tapered, spreading (horizontal to inclined), basally white-pustulate trichomes, ca. 1 mm long. <bold><italic>Leaves</italic></bold> mostly gray-green, sessile, linear to narrowly oblanceolate, midrib grooved adaxially, thickened abaxially, apex rounded to obtuse, both surfaces and margin appressed to ascending hirsute, trichomes white pustulate, especially in basal leaves; basal-most leaf pair apparently opposite, perhaps remnants of cotyledons, all others alternate-spiral; basal leaves 2–5 cm × ca. 2–3 mm, in a loose rosette withering at anthesis, cauline leaves 1–2 cm × ca. 1 mm, extending to base of cymule inflorescence units, slightly reduced upwards. <bold><italic>Inflorescence</italic></bold> cymules mostly in clusters of 2–3 (bifurcate or trifurcate), occasionally solitary, rarely up to 5, a terminal flower/fruit typically at junction of cymule bases; bracts occasionally at base of cymules, these linear to narrowly oblong; cymules elongated in fruit, 2–12 flowers per unit, lower fruits not touching at maturity. <bold><italic>Flowers</italic></bold> mostly ebracteate, pedicellate, pedicels in fruit more elongate, ascending, thickened apically, 0.5–1 mm long, surface densely hirsute, trichomes horizontal to ascending. <bold><italic>Calyx</italic></bold> symmetric, ca. 3 mm long at anthesis, sepals distinct; fruiting calyx ovoid, base truncate, apex acuminate, 3.5–5 mm long, sepals lance-ovate to lanceolate, apices erect; abaxial surface densely hirsute ascending along margins, marginal surfaces hirsute appressed, midrib strongly thickened, hispid, the trichomes stout, straight, tapered, pustulate, inclined, horizontal, or reflexed; adaxial surface glabrous basally, appressed short hirsute on surface of extreme apex. <bold><italic>Corolla</italic></bold> rotate, inconspicuous, white, fornices white, tube as long as calyx, limb 1–2 mm wide, not showy, appendages present ca. 1/3 from base of corolla tube in vertical line with anthers. <bold><italic>Androecium</italic></bold> of five stamens, attached at slightly different levels ca. 2/3 from base of corolla tube between and below fornices; anthers ca. 0.4 mm long, ellipsoid, dithecal, introrsely dehiscent, dorsifixed; filaments filiform, ca. 0.1 mm long. <bold><italic>Gynoecium</italic></bold> four-lobed, lobes ca. 0.3 mm long, globose, style gynobasic, ca. 0.7 mm long, protruding ca. 0.4 mm beyond ovary; stigma minute, discoid. <bold><italic>Gynobase</italic></bold> narrowly pyramidal, extending nearly to nutlet apices; style extending 0.1–0.3 mm beyond nutlet apices. <bold><italic>Nutlets</italic></bold> 4, erect, homomorphic, ca. 2–2.4 mm × 1.7 mm (at widest width), whitish to tan, sometimes dark brown-mottled, surface typically shiny, appearing varnished, ovate, abaxially flattened to low convex, adaxially shallowly 2-planed-convex, base truncate, margins sharp-angled with a thickened, usually whitish rim appearing “beaded”/”toothed” from marginal tuberculate to muricate protuberances, nutlet apex acute-rounded (blunt), surface irregularly transversely ridged, papillate and densely white tuberculate to muricate, these processes generally widely conic, densely spaced on surface, especially abaxially; spinal ridge present, sometimes obscure; attachment scar edges abutted at upper two-thirds, strongly bifurcate in lower one-third, delimiting a narrowly triangular, basal areole.</p><fig id="F1" position="float" orientation="portrait"><object-id xmlns:xlink="http://www.w3.org/1999/xlink" content-type="doi" xlink:type="simple">10.3897/phytokeys.250.138635.figure1</object-id><object-id xmlns:xlink="http://www.w3.org/1999/xlink" content-type="arpha" xlink:type="simple">1FC03417-57D6-535B-88D7-0F815E5BC2CE</object-id><label>Figure 1.</label><caption><p><italic><tp:taxon-name><tp:taxon-name-part taxon-name-part-type="genus" reg="Cryptantha">Cryptantha</tp:taxon-name-part><tp:taxon-name-part taxon-name-part-type="species" reg="acrimuricata">acrimuricata</tp:taxon-name-part></tp:taxon-name></italic>. Images of collection: <italic>M.G. Simpson 4186</italic>, 14 April 2019, <bold>SDSU</bold>22965 <bold>A</bold> herbarium specimen. Note dominant primary stem terminating in bifurcate cymules <bold>B–E, H, I</bold> field photographs <bold>B</bold> primary stem, showing cauline leaves and lateral branches <bold>C</bold> close-up of primary stem, the vestiture primarily strigose plus scattered spreading-hirsute <bold>D</bold> extreme close-up of primary stem, showing predominantly whitish strigose vestiture (trichomes antrorsely oriented) <bold>E</bold> close-up of cymule tip, showing relatively small corolla, this one slightly &lt; 2 mm wide <bold>F, G</bold> flower removed and dehydrated <bold>F</bold> corolla, showing fornices, anthers adnate to corolla tube, and basal appendages <bold>G</bold> gynoecium, showing 4-lobed ovary, gynobasic style, and discoid stigma <bold>H</bold> cymule of primary stem <bold>I</bold> close-up of mature fruiting calyces. Note ovoid shape and spreading-hispid, pustulate trichomes of thickened sepal midribs.</p></caption><graphic xmlns:xlink="http://www.w3.org/1999/xlink" xlink:href="phytokeys-250-193_article-138635__-g001.jpg" position="float" orientation="portrait" xlink:type="simple" id="oo_1209901.jpg"><uri content-type="original_file" xlink:type="simple">https://binary.pensoft.net/fig/1209901</uri></graphic></fig><fig id="F2" position="float" orientation="portrait"><object-id xmlns:xlink="http://www.w3.org/1999/xlink" content-type="doi" xlink:type="simple">10.3897/phytokeys.250.138635.figure2</object-id><object-id xmlns:xlink="http://www.w3.org/1999/xlink" content-type="arpha" xlink:type="simple">C282CE7D-1F54-5852-AAEC-4B941972217B</object-id><label>Figure 2.</label><caption><p><italic><tp:taxon-name><tp:taxon-name-part taxon-name-part-type="genus" reg="Cryptantha">Cryptantha</tp:taxon-name-part><tp:taxon-name-part taxon-name-part-type="species" reg="acrimuricata">acrimuricata</tp:taxon-name-part></tp:taxon-name></italic>. Images from holotype specimen: <italic>J.M. André 40457</italic>, 10 May 2019, <bold>RSA</bold>0633491 <bold>A</bold> nutlet, in (left to right) dorsal, ventral, and lateral views. Note ovate shape (dorsal and ventral outlines); truncate base; thickened, “toothed” or “beaded” margins; whitish, conic surface tubercles; and narrow ventral groove, which is widely bifurcate at the base, delimiting small areole <bold>B</bold> fruiting calyx, showing appressed marginal trichomes and spreading hispid along midrib <bold>C</bold> fruit opened, showing prominent style, protruding well beyond nutlets <bold>D</bold> herbarium specimen.</p></caption><graphic xmlns:xlink="http://www.w3.org/1999/xlink" xlink:href="phytokeys-250-193_article-138635__-g002.jpg" position="float" orientation="portrait" xlink:type="simple" id="oo_1209902.jpg"><uri content-type="original_file" xlink:type="simple">https://binary.pensoft.net/fig/1209902</uri></graphic></fig></tp:treatment-sec><tp:treatment-sec sec-type="distribution" id="SECID0E1QAE"><title>Distribution and habitat.</title><p><italic><tp:taxon-name><tp:taxon-name-part taxon-name-part-type="genus" reg="Cryptantha">Cryptantha</tp:taxon-name-part><tp:taxon-name-part taxon-name-part-type="species" reg="acrimuricata">acrimuricata</tp:taxon-name-part></tp:taxon-name></italic> occurs in the eastern part of the Peninsular Ranges, in the eastern and central Transverse Ranges, in higher elevations of the Mohave and Sonoran Deserts, and in scattered regions of the Sierra Nevada, of California and Arizona in the United States and Baja California in Mexico (Fig. <xref ref-type="fig" rid="F3">3</xref>). Its habitat ranges from sandy to coarsely gravelly substrates, usually granitic, sometimes limestone, sometimes adjacent to boulders, of chaparral, desert scrub/wash, pinyon-juniper woodland, or pine/oak woodland vegetation. The documented elevation range is 180–2621 m (average 1270 m).</p><fig id="F3" position="float" orientation="portrait"><object-id xmlns:xlink="http://www.w3.org/1999/xlink" content-type="doi" xlink:type="simple">10.3897/phytokeys.250.138635.figure3</object-id><object-id xmlns:xlink="http://www.w3.org/1999/xlink" content-type="arpha" xlink:type="simple">E68598A4-18FF-513C-8D33-585CBA327ECD</object-id><label>Figure 3.</label><caption><p>Distribution maps of <italic><tp:taxon-name><tp:taxon-name-part taxon-name-part-type="genus" reg="Cryptantha">Cryptantha</tp:taxon-name-part><tp:taxon-name-part taxon-name-part-type="species" reg="acrimuricata">acrimuricata</tp:taxon-name-part></tp:taxon-name></italic> from specimens cited here, plus of the three varieties of <italic><tp:taxon-name><tp:taxon-name-part taxon-name-part-type="genus" reg="Cryptantha">C.</tp:taxon-name-part><tp:taxon-name-part taxon-name-part-type="species" reg="muricata">muricata</tp:taxon-name-part></tp:taxon-name></italic> from preliminary data, in two scales <bold>A</bold> showing overall distribution and <bold>B</bold> in a larger scale map highlighting the Transverse Ranges and northern Peninsular Ranges. See text for distribution summaries of the taxa. Arrow indicates location of holotype/isotypes specimens of <italic><tp:taxon-name><tp:taxon-name-part taxon-name-part-type="genus" reg="Cryptantha">Cryptantha</tp:taxon-name-part><tp:taxon-name-part taxon-name-part-type="species" reg="acrimuricata">acrimuricata</tp:taxon-name-part></tp:taxon-name></italic>. Map data @2024 Google, INEGI.</p></caption><graphic xmlns:xlink="http://www.w3.org/1999/xlink" xlink:href="phytokeys-250-193_article-138635__-g003.jpg" position="float" orientation="portrait" xlink:type="simple" id="oo_1209903.jpg"><uri content-type="original_file" xlink:type="simple">https://binary.pensoft.net/fig/1209903</uri></graphic></fig></tp:treatment-sec><tp:treatment-sec sec-type="phenology" id="SECID0EBTAE"><title>Phenology.</title><p>Based on data from available specimens, the species typically flowers April–July, rarely in the fall following warm-seasonal rains (J. M. André, personal observation).</p></tp:treatment-sec><tp:treatment-sec sec-type="Rarity and conservation status" id="SECID0EGTAE"><title>Rarity and conservation status.</title><p><italic><tp:taxon-name><tp:taxon-name-part taxon-name-part-type="genus" reg="Cryptantha">Cryptantha</tp:taxon-name-part><tp:taxon-name-part taxon-name-part-type="species" reg="acrimuricata">acrimuricata</tp:taxon-name-part></tp:taxon-name></italic> has been somewhat sparsely collected compared to the close relative <italic><tp:taxon-name><tp:taxon-name-part taxon-name-part-type="genus" reg="Cryptantha">Cryptantha</tp:taxon-name-part><tp:taxon-name-part taxon-name-part-type="species" reg="muricata">muricata</tp:taxon-name-part></tp:taxon-name></italic>. Where encountered, populations of <italic><tp:taxon-name><tp:taxon-name-part taxon-name-part-type="genus" reg="Cryptantha">C.</tp:taxon-name-part><tp:taxon-name-part taxon-name-part-type="species" reg="acrimuricata">acrimuricata</tp:taxon-name-part></tp:taxon-name></italic> tend to be relatively isolated and restricted in areal extent, with few total numbers of individual plants. Though we are not aware of any imminent threats to existing populations, based upon its fairly limited distribution and small populations, this taxon may warrant conservation status.</p></tp:treatment-sec><tp:treatment-sec sec-type="etymology" id="SECID0ENUAE"><title>Etymology.</title><p>The specific epithet <italic><tp:taxon-name><tp:taxon-name-part taxon-name-part-type="genus" reg="Cryptantha"/><tp:taxon-name-part taxon-name-part-type="species" reg="acrimuricata">acrimuricata</tp:taxon-name-part></tp:taxon-name></italic> means “sharply muricate,” from the Latin <italic>acri</italic>-, sharp, and <italic><tp:taxon-name><tp:taxon-name-part taxon-name-part-type="genus" reg="Cryptantha"/><tp:taxon-name-part taxon-name-part-type="species" reg="muricata">muricata</tp:taxon-name-part></tp:taxon-name></italic> (derived from Latin <italic>murex</italic>, conch), hard-pointed. The name refers to the stout, widely-based, and sharply pointed conic tubercles, shaped like miniature mountain peaks, as contrasted with the more cylindrical or rounded tubercles of the varieties of <italic><tp:taxon-name><tp:taxon-name-part taxon-name-part-type="genus" reg="Cryptantha">Cryptantha</tp:taxon-name-part><tp:taxon-name-part taxon-name-part-type="species" reg="muricata">muricata</tp:taxon-name-part></tp:taxon-name></italic>.</p></tp:treatment-sec><tp:treatment-sec sec-type="Suggested common name" id="SECID0EWVAE"><title>Suggested common name.</title><p>We suggest Sharp-Pointed Prickly <tp:taxon-name><tp:taxon-name-part taxon-name-part-type="genus" reg="Cryptantha">Cryptantha</tp:taxon-name-part></tp:taxon-name> as a common name.</p><sec sec-type="﻿Paratypes" id="SECID0ECWAE"><title>﻿Paratypes</title><p>Arranged by country, then alphabetically by collector; *=estimated from label data.</p><p>Mexico • Baja California. San Rafael, Sierra San Pedro Mártir; west side of Cerro Blanco; 3k SSW of San Rafael, Baja California, <named-content xmlns:xlink="http://www.w3.org/1999/xlink" content-type="dwc:verbatimCoordinates" xlink:type="simple"><named-content content-type="geo-json" specific-use="{&#34;type&#34;:&#34;Point&#34;,&#34;coordinates&#34;:[-115.651670,31.093330]}" id="NCID0EMWAE" xlink:type="simple">31.09333, -115.65167</named-content></named-content>, 1550 m elevation, west facing slope, granite rock and gravel, associates: <italic><tp:taxon-name><tp:taxon-name-part taxon-name-part-type="genus" reg="Adenostoma">Adenostoma</tp:taxon-name-part><tp:taxon-name-part taxon-name-part-type="species" reg="fasciculatum">fasciculatum</tp:taxon-name-part></tp:taxon-name></italic>, <italic><tp:taxon-name><tp:taxon-name-part taxon-name-part-type="genus" reg="Arctostaphylos">Arctostaphylos</tp:taxon-name-part></tp:taxon-name></italic>, <italic><tp:taxon-name><tp:taxon-name-part taxon-name-part-type="genus" reg="Chorizanthe">Chorizanthe</tp:taxon-name-part><tp:taxon-name-part taxon-name-part-type="species" reg="fimbriata">fimbriata</tp:taxon-name-part></tp:taxon-name></italic>, <italic><tp:taxon-name><tp:taxon-name-part taxon-name-part-type="genus" reg="Eriogonum">Eriogonum</tp:taxon-name-part><tp:taxon-name-part taxon-name-part-type="species" reg="fasciculatum">fasciculatum</tp:taxon-name-part></tp:taxon-name></italic>, <italic><tp:taxon-name><tp:taxon-name-part taxon-name-part-type="genus" reg="Lotus">Lotus</tp:taxon-name-part><tp:taxon-name-part taxon-name-part-type="species" reg="rigidus">rigidus</tp:taxon-name-part></tp:taxon-name></italic>, <italic><tp:taxon-name><tp:taxon-name-part taxon-name-part-type="genus" reg="Lupinus">Lupinus</tp:taxon-name-part><tp:taxon-name-part taxon-name-part-type="species" reg="concinnus">concinnus</tp:taxon-name-part></tp:taxon-name></italic>, <italic><tp:taxon-name><tp:taxon-name-part taxon-name-part-type="genus" reg="Mimulus">Mimulus</tp:taxon-name-part><tp:taxon-name-part taxon-name-part-type="species" reg="pilosus">pilosus</tp:taxon-name-part></tp:taxon-name></italic>, <italic><tp:taxon-name><tp:taxon-name-part taxon-name-part-type="genus" reg="Rhus">Rhus</tp:taxon-name-part><tp:taxon-name-part taxon-name-part-type="species" reg="ovata">ovata</tp:taxon-name-part></tp:taxon-name></italic>, <italic><tp:taxon-name><tp:taxon-name-part taxon-name-part-type="genus" reg="Salvia">Salvia</tp:taxon-name-part><tp:taxon-name-part taxon-name-part-type="species" reg="apiana">apiana</tp:taxon-name-part></tp:taxon-name></italic>, <italic><tp:taxon-name><tp:taxon-name-part taxon-name-part-type="genus" reg="Swertia">Swertia</tp:taxon-name-part><tp:taxon-name-part taxon-name-part-type="species" reg="albomarginata">albomarginata</tp:taxon-name-part></tp:taxon-name></italic>, and <italic><tp:taxon-name><tp:taxon-name-part taxon-name-part-type="genus" reg="Trichostemma">Trichostemma</tp:taxon-name-part><tp:taxon-name-part taxon-name-part-type="species" reg="parishii">parishii</tp:taxon-name-part></tp:taxon-name></italic>, <italic>M. A. Baker 12915 with Robert Johnson</italic>, 12 May 1998 (<bold>ASU</bold>0014635!, <bold>BCMEX</bold>11466!); • Cerro San Luis, Baja California, <named-content xmlns:xlink="http://www.w3.org/1999/xlink" content-type="dwc:verbatimCoordinates" xlink:type="simple"><named-content content-type="geo-json" specific-use="{&#34;type&#34;:&#34;Point&#34;,&#34;coordinates&#34;:[-114.116700,29.316700]}" id="NCID0EP1AE" xlink:type="simple">29.3167, -114.1167</named-content></named-content>, 1300 m elevation, open gravelly place, north side, gravelly, <italic>R. Moran 10296 with Jim Henrickson</italic>, 2 March 1963 (<bold>RSA</bold>165004!, <bold>SD</bold>54579, <bold>UC</bold>1235600); • Sierra Juarez, 5 km W of La Rumorosa, Baja California, <named-content xmlns:xlink="http://www.w3.org/1999/xlink" content-type="dwc:verbatimCoordinates" xlink:type="simple"><named-content content-type="geo-json" specific-use="{&#34;type&#34;:&#34;Point&#34;,&#34;coordinates&#34;:[-116.100000,32.550000]}" id="NCID0E61AE" xlink:type="simple">32.55, -116.1</named-content></named-content>, 1325 m elevation, colony under piñon, granitic area, associates: Piñon, <italic>R. Moran 24108</italic>, 15 May 1977 (<bold>CAS</bold>612817!, <bold>SD</bold>97068!); • Sierra Juarez, 1 km NW of Tres Pozos, Baja California, <named-content xmlns:xlink="http://www.w3.org/1999/xlink" content-type="dwc:verbatimCoordinates" xlink:type="simple"><named-content content-type="geo-json" specific-use="{&#34;type&#34;:&#34;Point&#34;,&#34;coordinates&#34;:[-116.075000,32.379170]}" id="NCID0EN2AE" xlink:type="simple">32.37917, -116.075</named-content></named-content>, 1350 m elevation, under shrubs along arroyo, <italic>R. Moran 27383</italic>, 26 May 1979 (<bold>RSA</bold>292842!, <bold>SD</bold>103648!); • Sierra Juarez, 1.5 km NW of El Mezquite, Baja California, <named-content xmlns:xlink="http://www.w3.org/1999/xlink" content-type="dwc:verbatimCoordinates" xlink:type="simple"><named-content content-type="geo-json" specific-use="{&#34;type&#34;:&#34;Point&#34;,&#34;coordinates&#34;:[-116.066700,32.358330]}" id="NCID0E22AE" xlink:type="simple">32.35833, -116.0667</named-content></named-content>, 1400 m elevation, semishade of piñones, piñon-juniper-pine wood, associates: piñon-juniper-pine wood, <italic>R. Moran 27437</italic>, 27 May 1979 (<bold>POM</bold>369185!, <bold>SD</bold>103689); • Sierra Juarez, arroyo Agua Grande, 10 km south of La Rumorosa, Baja California, <named-content xmlns:xlink="http://www.w3.org/1999/xlink" content-type="dwc:verbatimCoordinates" xlink:type="simple"><named-content content-type="geo-json" specific-use="{&#34;type&#34;:&#34;Point&#34;,&#34;coordinates&#34;:[-116.033300,32.462500]}" id="NCID0EJ3AE" xlink:type="simple">32.4625, -116.0333</named-content></named-content>, 1225 m elevation, in semishade, among rocks, <italic>R. Moran 30751</italic>, 16 May 1982 (<bold>SD</bold>110999!); • San Salvador: Bridge over branch of Rio San Carlos near Rancho San Salvador, Baja California, <named-content xmlns:xlink="http://www.w3.org/1999/xlink" content-type="dwc:verbatimCoordinates" xlink:type="simple"><named-content content-type="geo-json" specific-use="{&#34;type&#34;:&#34;Point&#34;,&#34;coordinates&#34;:[-116.066700,31.833300]}" id="NCID0EV3AE" xlink:type="simple">31.8333, -116.0667</named-content></named-content>, 1000 m elevation, <italic>R. F. Thorne 60086 with Dave Charlton</italic>, 19 April 1985 (<bold>RSA</bold>346809!); • Canon de Guadalupe, Baja California, <named-content xmlns:xlink="http://www.w3.org/1999/xlink" content-type="dwc:verbatimCoordinates" xlink:type="simple"><named-content content-type="geo-json" specific-use="{&#34;type&#34;:&#34;Point&#34;,&#34;coordinates&#34;:[-115.800000,32.150000]}" id="NCID0EB4AE" xlink:type="simple">32.15, -115.8</named-content></named-content>, 450 m elevation, dry slopes along canyon above resort area, sandy areas and rocky, <italic>R. F. Thorne 61750 with Steve Boyd</italic>, <italic>etc.</italic>, 23 March 1986 (<bold>RSA</bold>349247!); 1.5 mi NW Village of Valle Trinidad, Baja California, <named-content xmlns:xlink="http://www.w3.org/1999/xlink" content-type="dwc:verbatimCoordinates" xlink:type="simple"><named-content content-type="geo-json" specific-use="{&#34;type&#34;:&#34;Point&#34;,&#34;coordinates&#34;:[-115.739987,31.423618]}" id="NCID0EP4AE" xlink:type="simple">31.423618*, -115.739987*</named-content></named-content>, 989 m elevation*, granitic hillside, <italic>I. L. Wiggins 16061A</italic>, 3 April 1960 (<bold>DS</bold>506948!);</p><p>United States • New York Mtns, [above Brant Siding] in canyon above old mine site, California, San Bernardino Co., <named-content xmlns:xlink="http://www.w3.org/1999/xlink" content-type="dwc:verbatimCoordinates" xlink:type="simple"><named-content content-type="geo-json" specific-use="{&#34;type&#34;:&#34;Point&#34;,&#34;coordinates&#34;:[-115.345560,35.276670]}" id="NCID0E34AE" xlink:type="simple">35.27667, -115.34556</named-content></named-content>, 1364 m elevation, granite, talus, gravel, <italic>J. M. André 4153 with G.L. Clifton</italic>, 7 May 2003 (<bold>GMDRC</bold>1194!, <bold>UCR</bold>-164170!); • New York Mountains: growing in bottom of main drainage, just above main parking area/camp. Caruthers Canyon, Mojave National Preserve, California, San Bernardino Co., <named-content xmlns:xlink="http://www.w3.org/1999/xlink" content-type="dwc:verbatimCoordinates" xlink:type="simple"><named-content content-type="geo-json" specific-use="{&#34;type&#34;:&#34;Point&#34;,&#34;coordinates&#34;:[-115.303467,35.224817]}" id="NCID0EK5AE" xlink:type="simple">35.224817, -115.303467</named-content></named-content>, 1675 m elevation, at base of boulders in creek bottom, granite, alluvium, gravel, associates: <italic><tp:taxon-name><tp:taxon-name-part taxon-name-part-type="genus" reg="Salix">Salix</tp:taxon-name-part><tp:taxon-name-part taxon-name-part-type="species" reg="exigua">exigua</tp:taxon-name-part></tp:taxon-name></italic>, <italic><tp:taxon-name><tp:taxon-name-part taxon-name-part-type="genus" reg="Baccharis">Baccharis</tp:taxon-name-part><tp:taxon-name-part taxon-name-part-type="species" reg="sergiloides">sergiloides</tp:taxon-name-part></tp:taxon-name></italic>, <italic><tp:taxon-name><tp:taxon-name-part taxon-name-part-type="genus" reg="Carex">Carex</tp:taxon-name-part><tp:taxon-name-part taxon-name-part-type="species" reg="alma">alma</tp:taxon-name-part></tp:taxon-name></italic>, <italic><tp:taxon-name><tp:taxon-name-part taxon-name-part-type="genus" reg="Ericameria">Ericameria</tp:taxon-name-part><tp:taxon-name-part taxon-name-part-type="species" reg="cuneata">cuneata</tp:taxon-name-part></tp:taxon-name></italic>, <italic><tp:taxon-name><tp:taxon-name-part taxon-name-part-type="genus" reg="Pinus">Pinus</tp:taxon-name-part><tp:taxon-name-part taxon-name-part-type="species" reg="monophylla">monophylla</tp:taxon-name-part></tp:taxon-name></italic>, <italic>J. M. André 9554 with T. La Doux</italic>, <italic>G.L. Clifton</italic>, 5 May 2008 (<bold>GMDRC</bold>2793!, <bold>SDSU</bold>18622!); • Joshua Tree National Park, Little San Bernardino Mountains: Long Canyon, up side canyon approx. 400 m. west of main canyon drainage, California, Riverside Co., <named-content xmlns:xlink="http://www.w3.org/1999/xlink" content-type="dwc:verbatimCoordinates" xlink:type="simple"><named-content content-type="geo-json" specific-use="{&#34;type&#34;:&#34;Point&#34;,&#34;coordinates&#34;:[-116.443033,34.063517]}" id="NCID0ESAAG" xlink:type="simple">34.063517, -116.443033</named-content></named-content>, 1172 m elevation, south-facing slope, decomposed granite, alluvium, associates: <italic><tp:taxon-name><tp:taxon-name-part taxon-name-part-type="genus" reg="Juniperus">Juniperus</tp:taxon-name-part><tp:taxon-name-part taxon-name-part-type="species" reg="californica">californica</tp:taxon-name-part></tp:taxon-name></italic>, <italic><tp:taxon-name><tp:taxon-name-part taxon-name-part-type="genus" reg="Ephedra">Ephedra</tp:taxon-name-part><tp:taxon-name-part taxon-name-part-type="species" reg="nevadensis">nevadensis</tp:taxon-name-part></tp:taxon-name></italic>, <italic><tp:taxon-name><tp:taxon-name-part taxon-name-part-type="genus" reg="Coleogyne">Coleogyne</tp:taxon-name-part><tp:taxon-name-part taxon-name-part-type="species" reg="ramosissima">ramosissima</tp:taxon-name-part></tp:taxon-name></italic>, <italic><tp:taxon-name><tp:taxon-name-part taxon-name-part-type="genus" reg="Mentzelia">Mentzelia</tp:taxon-name-part><tp:taxon-name-part taxon-name-part-type="species" reg="involucrata">involucrata</tp:taxon-name-part></tp:taxon-name></italic>, <italic><tp:taxon-name><tp:taxon-name-part taxon-name-part-type="genus" reg="Calycoseris">Calycoseris</tp:taxon-name-part><tp:taxon-name-part taxon-name-part-type="species" reg="parryi">parryi</tp:taxon-name-part></tp:taxon-name></italic>, <italic><tp:taxon-name><tp:taxon-name-part taxon-name-part-type="genus" reg="Eriophyllum">Eriophyllum</tp:taxon-name-part><tp:taxon-name-part taxon-name-part-type="species" reg="confertiflorum">confertiflorum</tp:taxon-name-part></tp:taxon-name></italic>, <italic>J. M. André 21088 with T. La Doux</italic>, <italic>R.B. Kelley</italic>, 4 May 2011 (<bold>GMDRC</bold>5506!, <bold>GMDRC</bold>5507!, <bold>UCR</bold>0005646!); • Hualapai Mountains: along dry creekbed at Moss Wash trailhead, just below Wild Cow Campground, 4.0 mi. south of Hualapai Mtn Ranger Sta., Arizona, Mohave Co., <named-content xmlns:xlink="http://www.w3.org/1999/xlink" content-type="dwc:verbatimCoordinates" xlink:type="simple"><named-content content-type="geo-json" specific-use="{&#34;type&#34;:&#34;Point&#34;,&#34;coordinates&#34;:[-113.867200,35.064183]}" id="NCID0EGDAG" xlink:type="simple">35.064183, -113.8672</named-content></named-content>, 1836 m elevation, yellow pine - oak woodland, granite, alluvium, gravel, associates: <italic><tp:taxon-name><tp:taxon-name-part taxon-name-part-type="genus" reg="Pinus">Pinus</tp:taxon-name-part><tp:taxon-name-part taxon-name-part-type="species" reg="ponderosa">ponderosa</tp:taxon-name-part></tp:taxon-name></italic>, <italic><tp:taxon-name><tp:taxon-name-part taxon-name-part-type="genus" reg="Quercus">Quercus</tp:taxon-name-part><tp:taxon-name-part taxon-name-part-type="species" reg="turbinella">turbinella</tp:taxon-name-part></tp:taxon-name></italic>, <italic><tp:taxon-name><tp:taxon-name-part taxon-name-part-type="genus" reg="Quercus">Q.</tp:taxon-name-part><tp:taxon-name-part taxon-name-part-type="species" reg="gambelii">gambelii</tp:taxon-name-part></tp:taxon-name></italic>, <italic><tp:taxon-name><tp:taxon-name-part taxon-name-part-type="genus" reg="Quercus">Q.</tp:taxon-name-part><tp:taxon-name-part taxon-name-part-type="species" reg="chysolepis">chysolepis</tp:taxon-name-part></tp:taxon-name></italic>, <italic><tp:taxon-name><tp:taxon-name-part taxon-name-part-type="genus" reg="Ptelea">Ptelea</tp:taxon-name-part><tp:taxon-name-part taxon-name-part-type="species" reg="trilobata">trilobata</tp:taxon-name-part></tp:taxon-name></italic>, <italic><tp:taxon-name><tp:taxon-name-part taxon-name-part-type="genus" reg="Symphoricarpos">Symphoricarpos</tp:taxon-name-part><tp:taxon-name-part taxon-name-part-type="species" reg="rotundifolius">rotundifolius</tp:taxon-name-part></tp:taxon-name></italic>, <italic><tp:taxon-name><tp:taxon-name-part taxon-name-part-type="genus" reg="Prunus">Prunus</tp:taxon-name-part><tp:taxon-name-part taxon-name-part-type="species" reg="virginiana">virginiana</tp:taxon-name-part></tp:taxon-name></italic>, <italic><tp:taxon-name><tp:taxon-name-part taxon-name-part-type="genus" reg="Eriogonum">Eriogonum</tp:taxon-name-part><tp:taxon-name-part taxon-name-part-type="species" reg="davidsonii">davidsonii</tp:taxon-name-part></tp:taxon-name></italic>, <italic>J. M. André 30870</italic>, 29 May 2014 (<bold>ASU</bold>0307471!, <bold>GMDRC</bold>6806!); • Cerbat Mountains: west side of range c. 12 mi north of Kingman, 0.3 mi along faint dirt road north of Mineral Park Road, 2.7 mi east of Hwy 93, Arizona, Mohave Co., <named-content xmlns:xlink="http://www.w3.org/1999/xlink" content-type="dwc:verbatimCoordinates" xlink:type="simple"><named-content content-type="geo-json" specific-use="{&#34;type&#34;:&#34;Point&#34;,&#34;coordinates&#34;:[-114.176130,35.355570]}" id="NCID0EMGAG" xlink:type="simple">35.35557, -114.17613</named-content></named-content>, 1166 m elevation, upper alluvial fan, mixed, alluvium, gravel, associates: <italic><tp:taxon-name><tp:taxon-name-part taxon-name-part-type="genus" reg="Juniperus">Juniperus</tp:taxon-name-part><tp:taxon-name-part taxon-name-part-type="species" reg="californica">californica</tp:taxon-name-part></tp:taxon-name></italic>, <italic><tp:taxon-name><tp:taxon-name-part taxon-name-part-type="genus" reg="Coleogyne">Coleogyne</tp:taxon-name-part><tp:taxon-name-part taxon-name-part-type="species" reg="ramosissima">ramosissima</tp:taxon-name-part></tp:taxon-name></italic>, <italic><tp:taxon-name><tp:taxon-name-part taxon-name-part-type="genus" reg="Larrea">Larrea</tp:taxon-name-part><tp:taxon-name-part taxon-name-part-type="species" reg="tridentata">tridentata</tp:taxon-name-part></tp:taxon-name></italic>, <italic><tp:taxon-name><tp:taxon-name-part taxon-name-part-type="genus" reg="Salvia">Salvia</tp:taxon-name-part><tp:taxon-name-part taxon-name-part-type="species" reg="dorrii">dorrii</tp:taxon-name-part></tp:taxon-name></italic>, <italic><tp:taxon-name><tp:taxon-name-part taxon-name-part-type="genus" reg="Acamptopappus">Acamptopappus</tp:taxon-name-part><tp:taxon-name-part taxon-name-part-type="species" reg="sphaerocephala">sphaerocephala</tp:taxon-name-part></tp:taxon-name></italic>, <italic><tp:taxon-name><tp:taxon-name-part taxon-name-part-type="genus" reg="Krameria">Krameria</tp:taxon-name-part><tp:taxon-name-part taxon-name-part-type="species" reg="erecta">erecta</tp:taxon-name-part></tp:taxon-name></italic>, <italic><tp:taxon-name><tp:taxon-name-part taxon-name-part-type="genus" reg="Camissoniopsis">Camissoniopsis</tp:taxon-name-part><tp:taxon-name-part taxon-name-part-type="species" reg="pallida">pallida</tp:taxon-name-part></tp:taxon-name></italic>, <italic>J. M. André 32653</italic>, 24 April 2015 (<bold>GMDRC</bold>7523!, <bold>UCR</bold>-275600!); • Granite Mountains; UC GM Desert Research Center; upper Granite Cove in wash 0.1 mile south of Granite Cove Spring, 0.2 mile north of Staples cabin, California, San Bernardino Co., <named-content xmlns:xlink="http://www.w3.org/1999/xlink" content-type="dwc:verbatimCoordinates" xlink:type="simple"><named-content content-type="geo-json" specific-use="{&#34;type&#34;:&#34;Point&#34;,&#34;coordinates&#34;:[-115.658630,34.786000]}" id="NCID0EHJAG" xlink:type="simple">34.786, -115.65863</named-content></named-content>, 1338 m elevation, under granite boulder, sand, associates: <italic><tp:taxon-name><tp:taxon-name-part taxon-name-part-type="genus" reg="Acacia">Acacia</tp:taxon-name-part><tp:taxon-name-part taxon-name-part-type="species" reg="greggii">greggii</tp:taxon-name-part></tp:taxon-name></italic>, <italic><tp:taxon-name><tp:taxon-name-part taxon-name-part-type="genus" reg="Ambrosia">Ambrosia</tp:taxon-name-part><tp:taxon-name-part taxon-name-part-type="species" reg="eriocentra">eriocentra</tp:taxon-name-part></tp:taxon-name></italic>, <italic><tp:taxon-name><tp:taxon-name-part taxon-name-part-type="genus" reg="Prunus">Prunus</tp:taxon-name-part><tp:taxon-name-part taxon-name-part-type="species" reg="fasciculata">fasciculata</tp:taxon-name-part></tp:taxon-name></italic>, <italic><tp:taxon-name><tp:taxon-name-part taxon-name-part-type="genus" reg="Eriophyllum">Eriophyllum</tp:taxon-name-part><tp:taxon-name-part taxon-name-part-type="species" reg="wallacei">wallacei</tp:taxon-name-part></tp:taxon-name></italic>, <italic><tp:taxon-name><tp:taxon-name-part taxon-name-part-type="genus" reg="Plagiobothrys">Plagiobothrys</tp:taxon-name-part><tp:taxon-name-part taxon-name-part-type="species" reg="arizonicus">arizonicus</tp:taxon-name-part></tp:taxon-name></italic>, <italic><tp:taxon-name><tp:taxon-name-part taxon-name-part-type="genus" reg="Descurainia">Descurainia</tp:taxon-name-part><tp:taxon-name-part taxon-name-part-type="species" reg="pinnata">pinnata</tp:taxon-name-part></tp:taxon-name></italic>, <italic>J. M. André 33209</italic>, 4 April 2015 (<bold>GMDRC</bold>7681!, <bold>RSA</bold>0087609!, <bold>UCR</bold>0004260!); • Peninsular Ranges: along north side of Hwy 74 approx 1 mile east of Pinyon Flats, south facing slopes of Sugarloaf Mtn, California, Riverside Co., <named-content xmlns:xlink="http://www.w3.org/1999/xlink" content-type="dwc:verbatimCoordinates" xlink:type="simple"><named-content content-type="geo-json" specific-use="{&#34;type&#34;:&#34;Point&#34;,&#34;coordinates&#34;:[-116.437467,33.583617]}" id="NCID0EZLAG" xlink:type="simple">33.583617, -116.437467</named-content></named-content>, 1210 m elevation, granitic gravelly soils among boulders, granite, alluvium, gravel, associates: <italic><tp:taxon-name><tp:taxon-name-part taxon-name-part-type="genus" reg="Juniperus">Juniperus</tp:taxon-name-part><tp:taxon-name-part taxon-name-part-type="species" reg="californica">californica</tp:taxon-name-part></tp:taxon-name></italic>, <italic><tp:taxon-name><tp:taxon-name-part taxon-name-part-type="genus" reg="Adenostoma">Adenostoma</tp:taxon-name-part><tp:taxon-name-part taxon-name-part-type="species" reg="sparsifolium">sparsifolium</tp:taxon-name-part></tp:taxon-name></italic>, <italic><tp:taxon-name><tp:taxon-name-part taxon-name-part-type="genus" reg="Arctostaphylos">Arctostaphylos</tp:taxon-name-part><tp:taxon-name-part taxon-name-part-type="species" reg="glauca">glauca</tp:taxon-name-part></tp:taxon-name></italic>, <italic><tp:taxon-name><tp:taxon-name-part taxon-name-part-type="genus" reg="Cercocarpus">Cercocarpus</tp:taxon-name-part><tp:taxon-name-part taxon-name-part-type="species" reg="betuloides">betuloides</tp:taxon-name-part></tp:taxon-name></italic>, <italic><tp:taxon-name><tp:taxon-name-part taxon-name-part-type="genus" reg="Mentzelia">Mentzelia</tp:taxon-name-part><tp:taxon-name-part taxon-name-part-type="species" reg="veatchiana">veatchiana</tp:taxon-name-part></tp:taxon-name></italic>, <italic><tp:taxon-name><tp:taxon-name-part taxon-name-part-type="genus" reg="Phacelia">Phacelia</tp:taxon-name-part><tp:taxon-name-part taxon-name-part-type="species" reg="fremontii">fremontii</tp:taxon-name-part></tp:taxon-name></italic>, <italic><tp:taxon-name><tp:taxon-name-part taxon-name-part-type="genus" reg="Saltugilia">Saltugilia</tp:taxon-name-part><tp:taxon-name-part taxon-name-part-type="species" reg="latimeri">latimeri</tp:taxon-name-part></tp:taxon-name></italic>, <italic>J. M. André 41103</italic>, 5 April 2019 (<bold>GMDRC</bold>11665!); • Peninsular Ranges: southeastern end of San Jacinto Mountains, along Hwy 74, 12.6 miles SW of Palm Desert (Hwy 111), 1.2 miles NNE of Sugarloaf Mtn, California, Riverside Co., <named-content xmlns:xlink="http://www.w3.org/1999/xlink" content-type="dwc:verbatimCoordinates" xlink:type="simple"><named-content content-type="geo-json" specific-use="{&#34;type&#34;:&#34;Point&#34;,&#34;coordinates&#34;:[-116.419900,33.603767]}" id="NCID0ESOAG" xlink:type="simple">33.603767, -116.4199</named-content></named-content>, 1081 m elevation, granitic boulders, granite, alluvium, gravel, associates: <italic><tp:taxon-name><tp:taxon-name-part taxon-name-part-type="genus" reg="Pinus">Pinus</tp:taxon-name-part><tp:taxon-name-part taxon-name-part-type="species" reg="monophylla">monophylla</tp:taxon-name-part></tp:taxon-name></italic>, <italic><tp:taxon-name><tp:taxon-name-part taxon-name-part-type="genus" reg="Rhus">Rhus</tp:taxon-name-part><tp:taxon-name-part taxon-name-part-type="species" reg="ovata">ovata</tp:taxon-name-part></tp:taxon-name></italic>, <italic><tp:taxon-name><tp:taxon-name-part taxon-name-part-type="genus" reg="Ericameria">Ericameria</tp:taxon-name-part><tp:taxon-name-part taxon-name-part-type="species" reg="linearifolia">linearifolia</tp:taxon-name-part></tp:taxon-name></italic>, <italic><tp:taxon-name><tp:taxon-name-part taxon-name-part-type="genus" reg="Encelia">Encelia</tp:taxon-name-part><tp:taxon-name-part taxon-name-part-type="species" reg="actoni">actoni</tp:taxon-name-part></tp:taxon-name></italic>, <italic><tp:taxon-name><tp:taxon-name-part taxon-name-part-type="genus" reg="Phacelia">Phacelia</tp:taxon-name-part><tp:taxon-name-part taxon-name-part-type="species" reg="distans">distans</tp:taxon-name-part></tp:taxon-name></italic>, <italic><tp:taxon-name><tp:taxon-name-part taxon-name-part-type="genus" reg="Chaenactis">Chaenactis</tp:taxon-name-part><tp:taxon-name-part taxon-name-part-type="species" reg="fremontii">fremontii</tp:taxon-name-part></tp:taxon-name></italic>, <italic><tp:taxon-name><tp:taxon-name-part taxon-name-part-type="genus" reg="Acmispon">Acmispon</tp:taxon-name-part><tp:taxon-name-part taxon-name-part-type="species" reg="argophyllus">argophyllus</tp:taxon-name-part></tp:taxon-name></italic>, <italic><tp:taxon-name><tp:taxon-name-part taxon-name-part-type="genus" reg="Cryptantha">Cryptantha</tp:taxon-name-part><tp:taxon-name-part taxon-name-part-type="species" reg="lepida">lepida</tp:taxon-name-part></tp:taxon-name></italic>, <italic>J. M. André 42565</italic>, 14 April 2020 (<bold>GMDRC</bold>12668!); • Peninsular Ranges; Anza Bench region: Hills north of Warner Springs, Indian Flats Campground of Cleveland National Forest along Road 9S05, California, San Diego Co., <named-content xmlns:xlink="http://www.w3.org/1999/xlink" content-type="dwc:verbatimCoordinates" xlink:type="simple"><named-content content-type="geo-json" specific-use="{&#34;type&#34;:&#34;Point&#34;,&#34;coordinates&#34;:[-116.661000,33.349000]}" id="NCID0EWRAG" xlink:type="simple">33.349, -116.661</named-content></named-content>, 1097 m elevation, slopes and shallow draws bordered by <italic><tp:taxon-name><tp:taxon-name-part taxon-name-part-type="genus" reg="Quercus">Quercus</tp:taxon-name-part><tp:taxon-name-part taxon-name-part-type="species" reg="agrifolia">agrifolia</tp:taxon-name-part></tp:taxon-name></italic>, thin soils over granitic bedrock with extensive boulder outcrops and on sandy benches, associates: <italic><tp:taxon-name><tp:taxon-name-part taxon-name-part-type="genus" reg="Adenostoma">Adenostoma</tp:taxon-name-part><tp:taxon-name-part taxon-name-part-type="species" reg="sparsifolium">sparsifolium</tp:taxon-name-part></tp:taxon-name></italic>, <italic><tp:taxon-name><tp:taxon-name-part taxon-name-part-type="genus" reg="Ceanothus">Ceanothus</tp:taxon-name-part><tp:taxon-name-part taxon-name-part-type="species" reg="greggii">greggii</tp:taxon-name-part></tp:taxon-name></italic>, <italic><tp:taxon-name><tp:taxon-name-part taxon-name-part-type="genus" reg="Ceanothus">C.</tp:taxon-name-part><tp:taxon-name-part taxon-name-part-type="species" reg="perplexans">perplexans</tp:taxon-name-part></tp:taxon-name></italic>, <italic><tp:taxon-name><tp:taxon-name-part taxon-name-part-type="genus" reg="Adenostoma">Adenostoma</tp:taxon-name-part><tp:taxon-name-part taxon-name-part-type="species" reg="fasciculatum">fasciculatum</tp:taxon-name-part></tp:taxon-name></italic>, <italic><tp:taxon-name><tp:taxon-name-part taxon-name-part-type="genus" reg="Gutierrezia">Gutierrezia</tp:taxon-name-part><tp:taxon-name-part taxon-name-part-type="species" reg="sarothrae">sarothrae</tp:taxon-name-part></tp:taxon-name></italic>, <italic><tp:taxon-name><tp:taxon-name-part taxon-name-part-type="genus" reg="Muhlenbergia">Muhlenbergia</tp:taxon-name-part><tp:taxon-name-part taxon-name-part-type="species" reg="rigens">rigens</tp:taxon-name-part></tp:taxon-name></italic>, <italic><tp:taxon-name><tp:taxon-name-part taxon-name-part-type="genus" reg="Lonicera">Lonicera</tp:taxon-name-part><tp:taxon-name-part taxon-name-part-type="species" reg="subspicata">subspicata</tp:taxon-name-part></tp:taxon-name></italic>, <italic><tp:taxon-name><tp:taxon-name-part taxon-name-part-type="genus" reg="Rosa">Rosa</tp:taxon-name-part><tp:taxon-name-part taxon-name-part-type="species" reg="californica">californica</tp:taxon-name-part></tp:taxon-name></italic> and <italic><tp:taxon-name><tp:taxon-name-part taxon-name-part-type="genus" reg="Rhus">Rhus</tp:taxon-name-part><tp:taxon-name-part taxon-name-part-type="species" reg="trilobata">trilobata</tp:taxon-name-part></tp:taxon-name></italic>, <italic>S. Boyd 11034 with LeRoy Gross</italic>, 4 May 2004 (<bold>RSA</bold>726843!, <bold>UCR</bold>0004357); • Kernville, California, Kern Co., <named-content xmlns:xlink="http://www.w3.org/1999/xlink" content-type="dwc:verbatimCoordinates" xlink:type="simple"><named-content content-type="geo-json" specific-use="{&#34;type&#34;:&#34;Point&#34;,&#34;coordinates&#34;:[-118.425998,35.755333]}" id="NCID0ESVAG" xlink:type="simple">35.755333*, -118.425998*</named-content></named-content>, 812 m elevation*, <italic>T. S. Brandegee s.n.</italic>, 13 May 1892 (<bold>UC</bold>79312!); Canon wash, 1 mi w of Morengo, California, San Bernardino Co., <named-content xmlns:xlink="http://www.w3.org/1999/xlink" content-type="dwc:verbatimCoordinates" xlink:type="simple"><named-content content-type="geo-json" specific-use="{&#34;type&#34;:&#34;Point&#34;,&#34;coordinates&#34;:[-116.621009,34.047071]}" id="NCID0E4VAG" xlink:type="simple">34.047071*, -116.621009*</named-content></named-content>, 898 m elevation*, <italic>J. R. Bruff 99a</italic>, 2 April 1928 (<bold>RSA</bold>699336!); • Local landmark: Cerbat Mountains, Chloride Quad, Arizona, Mohave Co., <named-content xmlns:xlink="http://www.w3.org/1999/xlink" content-type="dwc:verbatimCoordinates" xlink:type="simple"><named-content content-type="geo-json" specific-use="{&#34;type&#34;:&#34;Point&#34;,&#34;coordinates&#34;:[-114.179333,35.464472]}" id="NCID0EIWAG" xlink:type="simple">35.464472, -114.179333</named-content></named-content>, 1584 m elevation, Rocky Hillside; Slope Aspect: North, Slope Position: Lower Third; Vertical Slope Shape: Smooth; Horizontal Slope Shape: Smooth, <italic>G. L. Clifton 14473</italic>, 28 April 1986 (<bold>PUA</bold>32315(Card#64080)!); • Whitewater Canyon Rd. (exit from Interstate-10 ca. 2.5 mi. W of jct I-10 with State 62); near start of Angeles [Pacific] Crest Trail, California, Riverside Co., <named-content xmlns:xlink="http://www.w3.org/1999/xlink" content-type="dwc:verbatimCoordinates" xlink:type="simple"><named-content content-type="geo-json" specific-use="{&#34;type&#34;:&#34;Point&#34;,&#34;coordinates&#34;:[-116.663304,33.991780]}" id="NCID0EUWAG" xlink:type="simple">33.99178*, -116.663304*</named-content></named-content>, 610 m elevation, riparian woodland (through creosote bush scrub) along rocky sandy stream channel joining the main Whitewater wash, rocky, sandy, associates: <italic><tp:taxon-name><tp:taxon-name-part taxon-name-part-type="genus" reg="Encelia">Encelia</tp:taxon-name-part><tp:taxon-name-part taxon-name-part-type="species" reg="farinosa">farinosa</tp:taxon-name-part></tp:taxon-name></italic>, <italic><tp:taxon-name><tp:taxon-name-part taxon-name-part-type="genus" reg="Baccharis">Baccharis</tp:taxon-name-part></tp:taxon-name></italic>, <italic><tp:taxon-name><tp:taxon-name-part taxon-name-part-type="genus" reg="Quercus">Quercus</tp:taxon-name-part></tp:taxon-name></italic>, <italic>C. Davidson 5578 with B. Gustafson</italic>, 7 April 1977 (<bold>RSA</bold>499703!); • Near Dos Palmas Spring, San Jacinto Mts, California, Riverside Co., <named-content xmlns:xlink="http://www.w3.org/1999/xlink" content-type="dwc:verbatimCoordinates" xlink:type="simple"><named-content content-type="geo-json" specific-use="{&#34;type&#34;:&#34;Point&#34;,&#34;coordinates&#34;:[-116.424376,33.618410]}" id="NCID0EYXAG" xlink:type="simple">33.61841*, -116.424376*</named-content></named-content>, 914 m elevation, <italic>H. &amp; M. Dearing 4851</italic>, 29 March 1942 (<bold>SBBG</bold>6266!); • Rincon Mountains, Chimenea Canyon above Madrona Ranger Station, Arizona, Pima Co., <named-content xmlns:xlink="http://www.w3.org/1999/xlink" content-type="dwc:verbatimCoordinates" xlink:type="simple"><named-content content-type="geo-json" specific-use="{&#34;type&#34;:&#34;Point&#34;,&#34;coordinates&#34;:[-110.593461,32.183772]}" id="NCID0EDYAG" xlink:type="simple">32.183772*, -110.593461*</named-content></named-content>, 1219 m elevation, riparian forest in desert scrub, associates: <italic><tp:taxon-name><tp:taxon-name-part taxon-name-part-type="genus" reg="Quercus">Quercus</tp:taxon-name-part></tp:taxon-name></italic>, <italic><tp:taxon-name><tp:taxon-name-part taxon-name-part-type="genus" reg="Juglans">Juglans</tp:taxon-name-part></tp:taxon-name></italic>, <italic><tp:taxon-name><tp:taxon-name-part taxon-name-part-type="genus" reg="Fraxinus">Fraxinus</tp:taxon-name-part></tp:taxon-name></italic>, <italic><tp:taxon-name><tp:taxon-name-part taxon-name-part-type="genus" reg="Baccharis">Baccharis</tp:taxon-name-part></tp:taxon-name></italic>, <italic><tp:taxon-name><tp:taxon-name-part taxon-name-part-type="genus" reg="Ambrosia">Ambrosia</tp:taxon-name-part></tp:taxon-name></italic>, <italic>M. Fishbein 2013</italic>, 15 April 1994 (<bold>ARIZ</bold>315946!); • South fork of San Joaquin river, California, Madera Co., <named-content xmlns:xlink="http://www.w3.org/1999/xlink" content-type="dwc:verbatimCoordinates" xlink:type="simple"><named-content content-type="geo-json" specific-use="{&#34;type&#34;:&#34;Point&#34;,&#34;coordinates&#34;:[-119.239026,37.437614]}" id="NCID0ERZAG" xlink:type="simple">37.437614*, -119.239026*</named-content></named-content>, 2621 m elevation, <italic>H. M. Hall 650B with H. P. Chandler</italic>, July 1900 (<bold>UC</bold>79530!); 0.5 west of Peg Leg monument along Henderson Canyon Road, Anza Borrego Desert State Park, California, San Diego Co., <named-content xmlns:xlink="http://www.w3.org/1999/xlink" content-type="dwc:verbatimCoordinates" xlink:type="simple"><named-content content-type="geo-json" specific-use="{&#34;type&#34;:&#34;Point&#34;,&#34;coordinates&#34;:[-116.314000,33.300400]}" id="NCID0E3ZAG" xlink:type="simple">33.3004, -116.314</named-content></named-content>, 180 m elevation*, sandy wash, sandy wash, overlain with dry silty ash from 2003 fire above Coyote Canyon, associates: <italic><tp:taxon-name><tp:taxon-name-part taxon-name-part-type="genus" reg="Larrea">Larrea</tp:taxon-name-part><tp:taxon-name-part taxon-name-part-type="species" reg="tridentata">tridentata</tp:taxon-name-part></tp:taxon-name></italic>, <italic><tp:taxon-name><tp:taxon-name-part taxon-name-part-type="genus" reg="Atriplex">Atriplex</tp:taxon-name-part><tp:taxon-name-part taxon-name-part-type="species" reg="lentiformis">lentiformis</tp:taxon-name-part></tp:taxon-name></italic>, <italic><tp:taxon-name><tp:taxon-name-part taxon-name-part-type="genus" reg="Phacelia">Phacelia</tp:taxon-name-part><tp:taxon-name-part taxon-name-part-type="species" reg="brachyloba">brachyloba</tp:taxon-name-part></tp:taxon-name></italic>, <italic><tp:taxon-name><tp:taxon-name-part taxon-name-part-type="genus" reg="Melilotus">Melilotus</tp:taxon-name-part><tp:taxon-name-part taxon-name-part-type="species" reg="indica">indica</tp:taxon-name-part></tp:taxon-name></italic>, <tp:taxon-name><tp:taxon-name-part taxon-name-part-type="genus" reg="Palafoxia">Palafoxia</tp:taxon-name-part><tp:taxon-name-part taxon-name-part-type="species" reg="arida">arida</tp:taxon-name-part><tp:taxon-name-part taxon-name-part-type="infraspecific-rank">var.</tp:taxon-name-part><tp:taxon-name-part taxon-name-part-type="variety" reg="arida">arida</tp:taxon-name-part></tp:taxon-name>, <italic><tp:taxon-name><tp:taxon-name-part taxon-name-part-type="genus" reg="Geraea">Geraea</tp:taxon-name-part><tp:taxon-name-part taxon-name-part-type="species" reg="canescens">canescens</tp:taxon-name-part></tp:taxon-name></italic>, <tp:taxon-name><tp:taxon-name-part taxon-name-part-type="genus" reg="Abronia">Abronia</tp:taxon-name-part><tp:taxon-name-part taxon-name-part-type="species" reg="villosa">villosa</tp:taxon-name-part><tp:taxon-name-part taxon-name-part-type="infraspecific-rank">var.</tp:taxon-name-part><tp:taxon-name-part taxon-name-part-type="variety" reg="villosa">villosa</tp:taxon-name-part></tp:taxon-name>, <italic><tp:taxon-name><tp:taxon-name-part taxon-name-part-type="genus" reg="Antirrhynum">Antirrhynum</tp:taxon-name-part><tp:taxon-name-part taxon-name-part-type="species" reg="coulterianum">coulterianum</tp:taxon-name-part></tp:taxon-name></italic>, <italic><tp:taxon-name><tp:taxon-name-part taxon-name-part-type="genus" reg="Calycoseris">Calycoseris</tp:taxon-name-part><tp:taxon-name-part taxon-name-part-type="species" reg="parryi">parryi</tp:taxon-name-part></tp:taxon-name></italic>, <italic><tp:taxon-name><tp:taxon-name-part taxon-name-part-type="genus" reg="Chaenactis">Chaenactis</tp:taxon-name-part><tp:taxon-name-part taxon-name-part-type="species" reg="artemisiifolia">artemisiifolia</tp:taxon-name-part></tp:taxon-name></italic>, <italic>L. Hendrickson 53 with L. Louise Jee</italic>, 9 April 2004 (<bold>SD</bold>161807!); • San Felipe Valley. Cigarettes Hills. San Felipe Wildlife Area, California Department of Fish &amp; Game property. 1.8 air miles W of SW intersection of State Hwy. 78 and County Rd S-2 and .7 mile N of hwy 78, on south side of prominent hill (2765), California, San Diego Co., <named-content xmlns:xlink="http://www.w3.org/1999/xlink" content-type="dwc:verbatimCoordinates" xlink:type="simple"><named-content content-type="geo-json" specific-use="{&#34;type&#34;:&#34;Point&#34;,&#34;coordinates&#34;:[-116.506400,33.096300]}" id="NCID0EC5AG" xlink:type="simple">33.0963, -116.5064</named-content></named-content>, 769 m elevation, decomposing pegmatite dike, coarse gravel and sandy soil, associates: <italic><tp:taxon-name><tp:taxon-name-part taxon-name-part-type="genus" reg="Agave">Agave</tp:taxon-name-part><tp:taxon-name-part taxon-name-part-type="species" reg="deserti">deserti</tp:taxon-name-part></tp:taxon-name></italic>, <italic><tp:taxon-name><tp:taxon-name-part taxon-name-part-type="genus" reg="Juniperus">Juniperus</tp:taxon-name-part><tp:taxon-name-part taxon-name-part-type="species" reg="californica">californica</tp:taxon-name-part></tp:taxon-name></italic>, <italic><tp:taxon-name><tp:taxon-name-part taxon-name-part-type="genus" reg="Prunus">Prunus</tp:taxon-name-part><tp:taxon-name-part taxon-name-part-type="species" reg="fremontii">fremontii</tp:taxon-name-part></tp:taxon-name></italic>, <italic><tp:taxon-name><tp:taxon-name-part taxon-name-part-type="genus" reg="Ziziphus">Ziziphus</tp:taxon-name-part><tp:taxon-name-part taxon-name-part-type="species" reg="parryi">parryi</tp:taxon-name-part></tp:taxon-name></italic>, <italic><tp:taxon-name><tp:taxon-name-part taxon-name-part-type="genus" reg="Ericameria">Ericameria</tp:taxon-name-part><tp:taxon-name-part taxon-name-part-type="species" reg="brachylepsis">brachylepsis</tp:taxon-name-part></tp:taxon-name></italic>, <tp:taxon-name><tp:taxon-name-part taxon-name-part-type="genus" reg="Eriogonum">Eriogonum</tp:taxon-name-part><tp:taxon-name-part taxon-name-part-type="species" reg="fasciculatum">fasciculatum</tp:taxon-name-part><tp:taxon-name-part taxon-name-part-type="infraspecific-rank">var</tp:taxon-name-part><tp:taxon-name-part taxon-name-part-type="variety" reg="polifolium">polifolium</tp:taxon-name-part></tp:taxon-name>, <italic>L. Hendrickson 3928</italic>, 10 May 2009 (<bold>BSCA</bold>1213, <bold>SD</bold>214894!); 5 mi. se. of Nevada-Arizona border along Lime Kiln Canyon BLM rd. 242, Arizona, Mohave Co., <named-content xmlns:xlink="http://www.w3.org/1999/xlink" content-type="dwc:verbatimCoordinates" xlink:type="simple"><named-content content-type="geo-json" specific-use="{&#34;type&#34;:&#34;Point&#34;,&#34;coordinates&#34;:[-114.009796,36.680548]}" id="NCID0EYABG" xlink:type="simple">36.680548*, -114.009796*</named-content></named-content>, 1000 m elevation, mixed desert shrub community, gravelly limestone soils, associates: <italic><tp:taxon-name><tp:taxon-name-part taxon-name-part-type="genus" reg="Quercus">Quercus</tp:taxon-name-part></tp:taxon-name></italic>, <italic><tp:taxon-name><tp:taxon-name-part taxon-name-part-type="genus" reg="Juniperus">Juniperus</tp:taxon-name-part></tp:taxon-name></italic>, <italic>L. C. Higgins 25212</italic>, 6 April 2004 (<bold>BRYV</bold>0155702, <bold>HSC</bold>202913!, <bold>KHD</bold>00031415); • Lime Kiln Canyon, Virgin Mountains, Arizona, Mohave Co., <named-content xmlns:xlink="http://www.w3.org/1999/xlink" content-type="dwc:verbatimCoordinates" xlink:type="simple"><named-content content-type="geo-json" specific-use="{&#34;type&#34;:&#34;Point&#34;,&#34;coordinates&#34;:[-114.019191,36.646315]}" id="NCID0EVBBG" xlink:type="simple">36.646315, -114.019191</named-content></named-content>, 1250 m elevation, Pinyon, juniper, oak community, limestone soil., <italic>L. C. Higgins 25402 with G. Green</italic>, 4 May 2004 (BRYV0155701, <bold>RENO</bold>81684!, <bold>UNM</bold>0026372); • Arizona, Skull valley, Arizona, Yavapai Co., <named-content xmlns:xlink="http://www.w3.org/1999/xlink" content-type="dwc:verbatimCoordinates" xlink:type="simple"><named-content content-type="geo-json" specific-use="{&#34;type&#34;:&#34;Point&#34;,&#34;coordinates&#34;:[-112.687251,34.504684]}" id="NCID0EDCBG" xlink:type="simple">34.504684*, -112.687251*</named-content></named-content>, 1311 m elevation, <italic>M. E. Jones 7028</italic>, 28 April 1903 (<bold>UC</bold>78720!); • Arizona, Skull valley, Arizona, Yavapai Co., <named-content xmlns:xlink="http://www.w3.org/1999/xlink" content-type="dwc:verbatimCoordinates" xlink:type="simple"><named-content content-type="geo-json" specific-use="{&#34;type&#34;:&#34;Point&#34;,&#34;coordinates&#34;:[-112.687251,34.504684]}" id="NCID0EOCBG" xlink:type="simple">34.504684*, -112.687251*</named-content></named-content>, 1311 m elevation, <italic>M. E. Jones s.n.</italic>, 1 May 1903 (<bold>POM</bold>71271!); • Arizona, Skull valley, Arizona, Yavapai Co., <named-content xmlns:xlink="http://www.w3.org/1999/xlink" content-type="dwc:verbatimCoordinates" xlink:type="simple"><named-content content-type="geo-json" specific-use="{&#34;type&#34;:&#34;Point&#34;,&#34;coordinates&#34;:[-112.687251,34.504684]}" id="NCID0EZCBG" xlink:type="simple">34.504684*, -112.687251*</named-content></named-content>, 1311 m elevation, <italic>M. E. Jones s.n.</italic>, 1 May 1903 (<bold>POM</bold>71274!); • Pinal Mts. above road to Madera Peak on road to Signal Peak and Pinal Peak, Arizona, Gila Co., <named-content xmlns:xlink="http://www.w3.org/1999/xlink" content-type="dwc:verbatimCoordinates" xlink:type="simple"><named-content content-type="geo-json" specific-use="{&#34;type&#34;:&#34;Point&#34;,&#34;coordinates&#34;:[-110.821000,33.282200]}" id="NCID0EEDBG" xlink:type="simple">33.2822*, -110.821*</named-content></named-content>, 2384 m elevation*, upper south facing slopes, <italic>D. Keil 4628</italic>, 12 May 1969 (<bold>ASU</bold>69306!); • Little San Bernardino Mountains, ridge along Upper East Deception Canyon, Joshua Tree National Park, California, Riverside Co., <named-content xmlns:xlink="http://www.w3.org/1999/xlink" content-type="dwc:verbatimCoordinates" xlink:type="simple"><named-content content-type="geo-json" specific-use="{&#34;type&#34;:&#34;Point&#34;,&#34;coordinates&#34;:[-116.309850,33.979360]}" id="NCID0EPDBG" xlink:type="simple">33.97936, -116.30985</named-content></named-content>, 1319 m elevation, associates: <italic><tp:taxon-name><tp:taxon-name-part taxon-name-part-type="genus" reg="Yucca">Yucca</tp:taxon-name-part><tp:taxon-name-part taxon-name-part-type="species" reg="schidigera">schidigera</tp:taxon-name-part></tp:taxon-name></italic>, <italic><tp:taxon-name><tp:taxon-name-part taxon-name-part-type="genus" reg="Juniperus">Juniperus</tp:taxon-name-part><tp:taxon-name-part taxon-name-part-type="species" reg="californica">californica</tp:taxon-name-part></tp:taxon-name></italic>, <italic><tp:taxon-name><tp:taxon-name-part taxon-name-part-type="genus" reg="Eriogonum">Eriogonum</tp:taxon-name-part><tp:taxon-name-part taxon-name-part-type="species" reg="wrightii">wrightii</tp:taxon-name-part><tp:taxon-name-part taxon-name-part-type="subspecies" reg="nodusum">nodusum</tp:taxon-name-part></tp:taxon-name></italic>, <italic><tp:taxon-name><tp:taxon-name-part taxon-name-part-type="genus" reg="Peucephyllum">Peucephyllum</tp:taxon-name-part><tp:taxon-name-part taxon-name-part-type="species" reg="schotii">schotii</tp:taxon-name-part></tp:taxon-name></italic>, <italic>T. LaDoux 3724 with E. Babich</italic>, <italic>N. Pietrasiak</italic>, 21 April 2008 (<bold>JOTR</bold>00914!); 2 miles east of Banner on San Felipe Wash, California, San Diego Co., <named-content xmlns:xlink="http://www.w3.org/1999/xlink" content-type="dwc:verbatimCoordinates" xlink:type="simple"><named-content content-type="geo-json" specific-use="{&#34;type&#34;:&#34;Point&#34;,&#34;coordinates&#34;:[-116.516252,33.083288]}" id="NCID0ENFBG" xlink:type="simple">33.083288*, -116.516252*</named-content></named-content>, 773 m elevation, <italic>K. McCully 92</italic>, 17 May 1925 (<bold>POM</bold>97231!); • Traverse Ranges; San Bernardino Mountain region: Whitewater Canyon; Along Whitewater River drainage and adjacent slopes below Whitewater Visitor Center (Whitewater Trout Farm) in the vicinity of Bonnie Bell, California, Riverside Co., <named-content xmlns:xlink="http://www.w3.org/1999/xlink" content-type="dwc:verbatimCoordinates" xlink:type="simple"><named-content content-type="geo-json" specific-use="{&#34;type&#34;:&#34;Point&#34;,&#34;coordinates&#34;:[-116.642480,33.954770]}" id="NCID0EYFBG" xlink:type="simple">33.95477, -116.64248</named-content></named-content>, 525 m elevation, riparian woodland along water course to desert sage scrub on adjacent flats and slopes, <italic>O. Mistretta 4627 with Duncan Bell</italic>, <italic>Jill Beckman</italic>, <italic>Joy England</italic>, <italic>Katie Kane</italic>, <italic>Jamie Hall</italic>, <italic>Chris McDonald</italic>, <italic>Lucila Reccia</italic>, <italic>Lonnie Rodriguez</italic>, <italic>April Sall</italic>, <italic>Tracy Tennant</italic>, 12 April 2010 (<bold>RSA</bold>772061!); • Traverse Ranges; San Bernardino Mountain region: Whitewater Canyon; Along Whitewater River drainage and adjacent slopes below Whitewater Visitor Center (Whitewater Trout Farm), California, Riverside Co., <named-content xmlns:xlink="http://www.w3.org/1999/xlink" content-type="dwc:verbatimCoordinates" xlink:type="simple"><named-content content-type="geo-json" specific-use="{&#34;type&#34;:&#34;Point&#34;,&#34;coordinates&#34;:[-116.651190,33.975380]}" id="NCID0EWGBG" xlink:type="simple">33.97538, -116.65119</named-content></named-content>, 600 m elevation, riparian woodland along water course to desert sage scrub on adjacent flats and slopes, <italic>O. Mistretta 4702a with Duncan Bell</italic>, <italic>Jill Beckman</italic>, <italic>Joy England</italic>, <italic>Katie Kane</italic>, <italic>Jamie Hall</italic>, <italic>Chris McDonald</italic>, <italic>Lucila Reccia</italic>, <italic>Lonnie Rodriguez</italic>, <italic>April Sall</italic>, <italic>Tracy Tennant</italic>, 12 April 2010 (<bold>RSA</bold>771786!); • Northwest slope of Santa <tp:taxon-name><tp:taxon-name-part taxon-name-part-type="genus" reg="Rosa">Rosa</tp:taxon-name-part></tp:taxon-name> Mtns., California, Riverside Co., <named-content xmlns:xlink="http://www.w3.org/1999/xlink" content-type="dwc:verbatimCoordinates" xlink:type="simple"><named-content content-type="geo-json" specific-use="{&#34;type&#34;:&#34;Point&#34;,&#34;coordinates&#34;:[-116.487153,33.555223]}" id="NCID0E1HBG" xlink:type="simple">33.555223*, -116.487153*</named-content></named-content>, 2134 m elevation, dry banks, northwest slope, <italic>P. A. Munz 15086</italic>, 30 May 1937 (<bold>BRYV</bold>0155683, <bold>RSA</bold>0079225, <bold>UC</bold>662529!); • Pines to Palms Highway #74, 15 miles west of Palm Desert, California, Riverside Co., <named-content xmlns:xlink="http://www.w3.org/1999/xlink" content-type="dwc:verbatimCoordinates" xlink:type="simple"><named-content content-type="geo-json" specific-use="{&#34;type&#34;:&#34;Point&#34;,&#34;coordinates&#34;:[-116.459557,33.581968]}" id="NCID0EJIBG" xlink:type="simple">33.581968*, -116.459557*</named-content></named-content>, 1219 m elevation, <italic>D. Myrick 833</italic>, 30 April 1964 (<bold>SBBG</bold>28428!); • Colorado Desert, California, San Diego Co., <named-content xmlns:xlink="http://www.w3.org/1999/xlink" content-type="dwc:verbatimCoordinates" xlink:type="simple"><named-content content-type="geo-json" specific-use="{&#34;type&#34;:&#34;Point&#34;,&#34;coordinates&#34;:[-116.120000,33.050000]}" id="NCID0EUIBG" xlink:type="simple">33.05*, -116.12*</named-content></named-content>, m elevation, <italic>C. R. Orcutt s.n.</italic>, April 1889 (<bold>UC</bold>280510!); Walker Canyon Ecological Preserve: between Boulevard and Jacumba on the north side of Interstate 8, along arroyo bottom near stream, California, San Diego Co., <named-content xmlns:xlink="http://www.w3.org/1999/xlink" content-type="dwc:verbatimCoordinates" xlink:type="simple"><named-content content-type="geo-json" specific-use="{&#34;type&#34;:&#34;Point&#34;,&#34;coordinates&#34;:[-116.223330,32.663060]}" id="NCID0E6IBG" xlink:type="simple">32.66306, -116.22333</named-content></named-content>, 915 m elevation, Chaparral/desert transition, granitic substrates, associates: <italic><tp:taxon-name><tp:taxon-name-part taxon-name-part-type="genus" reg="Quercus">Quercus</tp:taxon-name-part><tp:taxon-name-part taxon-name-part-type="species" reg="cornelius">cornelius</tp:taxon-name-part><tp:taxon-name-part taxon-name-part-type="subspecies" reg="mulleri">mulleri</tp:taxon-name-part></tp:taxon-name></italic>, <italic><tp:taxon-name><tp:taxon-name-part taxon-name-part-type="genus" reg="Adenostoma">Adenostoma</tp:taxon-name-part><tp:taxon-name-part taxon-name-part-type="species" reg="sparsifolium">sparsifolium</tp:taxon-name-part></tp:taxon-name></italic>, <italic><tp:taxon-name><tp:taxon-name-part taxon-name-part-type="genus" reg="Rhus">Rhus</tp:taxon-name-part><tp:taxon-name-part taxon-name-part-type="species" reg="ovata">ovata</tp:taxon-name-part></tp:taxon-name></italic>, <italic><tp:taxon-name><tp:taxon-name-part taxon-name-part-type="genus" reg="Juniperus">Juniperus</tp:taxon-name-part><tp:taxon-name-part taxon-name-part-type="species" reg="californica">californica</tp:taxon-name-part></tp:taxon-name></italic>, <italic><tp:taxon-name><tp:taxon-name-part taxon-name-part-type="genus" reg="Cylindropuntia">Cylindropuntia</tp:taxon-name-part><tp:taxon-name-part taxon-name-part-type="species" reg="ganderi">ganderi</tp:taxon-name-part></tp:taxon-name></italic>, <italic>J. P. Rebman 8530 with Jeannie Gregory</italic>, 17 April 2003 (<bold>SD</bold>159509, <bold>UC</bold>1787644!, <bold>UCR</bold>0004378); • San Jacinto Mountains, along the trail toward Spitler Pk from the Hurkey Crk camp to Bonita Vista Rd, California, Riverside Co., <named-content xmlns:xlink="http://www.w3.org/1999/xlink" content-type="dwc:verbatimCoordinates" xlink:type="simple"><named-content content-type="geo-json" specific-use="{&#34;type&#34;:&#34;Point&#34;,&#34;coordinates&#34;:[-116.639200,33.696100]}" id="NCID0EKLBG" xlink:type="simple">33.6961*, -116.6392*</named-content></named-content>, 1707 m elevation, along trail; chaparral &amp; some yellow pine forest, <italic>A. C. Sanders 6537</italic>, 1 June 1986 (<bold>DES</bold>00030658, <bold>OBI</bold>131801, <bold>SBBG</bold>87639!, <bold>UCR</bold>0004196, <bold>UNLV</bold>23020); • Along FS road 22S82, east base of the Needles, approx. 3 miles from Pyles Camp., California, Tulare Co., <named-content xmlns:xlink="http://www.w3.org/1999/xlink" content-type="dwc:verbatimCoordinates" xlink:type="simple"><named-content content-type="geo-json" specific-use="{&#34;type&#34;:&#34;Point&#34;,&#34;coordinates&#34;:[-118.484532,36.109390]}" id="NCID0E4LBG" xlink:type="simple">36.10939*, -118.484532*</named-content></named-content>, 2419 m elevation, granitic sandy soils, <italic>J. R. Shevock 5114</italic>, 18 June 1976 (<bold>LOB</bold>100364!); • SW Imperial Co, near SE boundary of San Diego Co., In-Ko-Pah Mountains, access road to Valley of the Moon, California, Imperial Co., <named-content xmlns:xlink="http://www.w3.org/1999/xlink" content-type="dwc:verbatimCoordinates" xlink:type="simple"><named-content content-type="geo-json" specific-use="{&#34;type&#34;:&#34;Point&#34;,&#34;coordinates&#34;:[-116.100194,32.639288]}" id="NCID0EIMBG" xlink:type="simple">32.639288*, -116.100194*</named-content></named-content>, 1031 m elevation, transition area from scrub oak-yucca to diverse high desert scrub, steep N-facing bouldery drainage, rocky slopes, steep N-facing bouldery drainage; granitic outcrops and soils, mostly coarse particle size;, associates: <tp:taxon-name><tp:taxon-name-part taxon-name-part-type="genus" reg="Ceanothus">C.</tp:taxon-name-part><tp:taxon-name-part taxon-name-part-type="species" reg="pterocarya">pterocarya</tp:taxon-name-part><tp:taxon-name-part taxon-name-part-type="infraspecific-rank">var.</tp:taxon-name-part><tp:taxon-name-part taxon-name-part-type="variety" reg="cycloptera">cycloptera</tp:taxon-name-part></tp:taxon-name>, <tp:taxon-name><tp:taxon-name-part taxon-name-part-type="genus" reg="Ceanothus">C.</tp:taxon-name-part><tp:taxon-name-part taxon-name-part-type="species" reg="pterocarya">p.</tp:taxon-name-part><tp:taxon-name-part taxon-name-part-type="infraspecific-rank">var.</tp:taxon-name-part><tp:taxon-name-part taxon-name-part-type="variety" reg="purpusii">purpusii</tp:taxon-name-part></tp:taxon-name>, <italic><tp:taxon-name><tp:taxon-name-part taxon-name-part-type="genus" reg="Ceanothus">C.</tp:taxon-name-part><tp:taxon-name-part taxon-name-part-type="species" reg="clevelandii">clevelandii</tp:taxon-name-part></tp:taxon-name></italic>, <italic><tp:taxon-name><tp:taxon-name-part taxon-name-part-type="genus" reg="Ceanothus">C.</tp:taxon-name-part><tp:taxon-name-part taxon-name-part-type="species" reg="intermedia">intermedia</tp:taxon-name-part></tp:taxon-name></italic>, <italic><tp:taxon-name><tp:taxon-name-part taxon-name-part-type="genus" reg="Microsersis">Microsersis</tp:taxon-name-part><tp:taxon-name-part taxon-name-part-type="species" reg="douglasii">douglasii</tp:taxon-name-part></tp:taxon-name></italic>, <italic><tp:taxon-name><tp:taxon-name-part taxon-name-part-type="genus" reg="Gilia">Gilia</tp:taxon-name-part><tp:taxon-name-part taxon-name-part-type="species" reg="caruifolia">caruifolia</tp:taxon-name-part></tp:taxon-name></italic>, <italic><tp:taxon-name><tp:taxon-name-part taxon-name-part-type="genus" reg="Phacelia">Phacelia</tp:taxon-name-part><tp:taxon-name-part taxon-name-part-type="species" reg="distans">distans</tp:taxon-name-part></tp:taxon-name></italic>, <italic><tp:taxon-name><tp:taxon-name-part taxon-name-part-type="genus" reg="Lotus">Lotus</tp:taxon-name-part><tp:taxon-name-part taxon-name-part-type="species" reg="scoparius">scoparius</tp:taxon-name-part></tp:taxon-name></italic>, <italic><tp:taxon-name><tp:taxon-name-part taxon-name-part-type="genus" reg="Quercus">Quercus</tp:taxon-name-part><tp:taxon-name-part taxon-name-part-type="species" reg="cornelius-muelleri">cornelius-muelleri</tp:taxon-name-part></tp:taxon-name></italic>, <italic><tp:taxon-name><tp:taxon-name-part taxon-name-part-type="genus" reg="Yucca">Yucca</tp:taxon-name-part><tp:taxon-name-part taxon-name-part-type="species" reg="schidigera">schidigera</tp:taxon-name-part></tp:taxon-name></italic>, <italic><tp:taxon-name><tp:taxon-name-part taxon-name-part-type="genus" reg="Nolina">Nolina</tp:taxon-name-part><tp:taxon-name-part taxon-name-part-type="species" reg="parryi">parryi</tp:taxon-name-part></tp:taxon-name></italic>, <italic><tp:taxon-name><tp:taxon-name-part taxon-name-part-type="genus" reg="Rhus">Rhus</tp:taxon-name-part><tp:taxon-name-part taxon-name-part-type="species" reg="ovata">ovata</tp:taxon-name-part></tp:taxon-name></italic>, <italic><tp:taxon-name><tp:taxon-name-part taxon-name-part-type="genus" reg="Simmondsia">Simmondsia</tp:taxon-name-part><tp:taxon-name-part taxon-name-part-type="species" reg="chinensis">chinensis</tp:taxon-name-part></tp:taxon-name></italic>, <italic><tp:taxon-name><tp:taxon-name-part taxon-name-part-type="genus" reg="Acacia">Acacia</tp:taxon-name-part><tp:taxon-name-part taxon-name-part-type="species" reg="greggii">greggii</tp:taxon-name-part></tp:taxon-name></italic>, <italic><tp:taxon-name><tp:taxon-name-part taxon-name-part-type="genus" reg="Encelia">Encelia</tp:taxon-name-part><tp:taxon-name-part taxon-name-part-type="species" reg="actoni">actoni</tp:taxon-name-part></tp:taxon-name></italic>, <italic><tp:taxon-name><tp:taxon-name-part taxon-name-part-type="genus" reg="Salvia">Salvia</tp:taxon-name-part><tp:taxon-name-part taxon-name-part-type="species" reg="apiana">apiana</tp:taxon-name-part></tp:taxon-name></italic>, <italic><tp:taxon-name><tp:taxon-name-part taxon-name-part-type="genus" reg="Cylindropuntia">Cylindropuntia</tp:taxon-name-part><tp:taxon-name-part taxon-name-part-type="species" reg="ganderi">ganderi</tp:taxon-name-part></tp:taxon-name></italic>, <italic><tp:taxon-name><tp:taxon-name-part taxon-name-part-type="genus" reg="Ceanothus">C.</tp:taxon-name-part><tp:taxon-name-part taxon-name-part-type="species" reg="wolfii">wolfii</tp:taxon-name-part></tp:taxon-name></italic>, <italic><tp:taxon-name><tp:taxon-name-part taxon-name-part-type="genus" reg="Ericameria">Ericameria</tp:taxon-name-part><tp:taxon-name-part taxon-name-part-type="species" reg="brachylepsis">brachylepsis</tp:taxon-name-part></tp:taxon-name></italic>, and <tp:taxon-name><tp:taxon-name-part taxon-name-part-type="genus" reg="Lupinus">Lupinus</tp:taxon-name-part><tp:taxon-name-part taxon-name-part-type="species" reg="excubitus">excubitus</tp:taxon-name-part><tp:taxon-name-part taxon-name-part-type="infraspecific-rank">var.</tp:taxon-name-part><tp:taxon-name-part taxon-name-part-type="variety" reg="medius">medius</tp:taxon-name-part></tp:taxon-name>, <italic>D. Silverman 3964 with Jon Rebman</italic>, 23 April 2001 (<bold>JEPS</bold>103093!, <bold>SBBG</bold>116573!); • Wash adjacent to and just west of jeep road, Rodriguez Canyon, ca. 2.0 miles southwest of Granite Mtn. peak., California, San Diego Co., <named-content xmlns:xlink="http://www.w3.org/1999/xlink" content-type="dwc:verbatimCoordinates" xlink:type="simple"><named-content content-type="geo-json" specific-use="{&#34;type&#34;:&#34;Point&#34;,&#34;coordinates&#34;:[-116.503610,33.031110]}" id="NCID0EDUBG" xlink:type="simple">33.03111, -116.50361</named-content></named-content>, 946 m elevation, wash adjacent to exposed, sparse desert scrub, sandy, gravelly soil, associates: <italic><tp:taxon-name><tp:taxon-name-part taxon-name-part-type="genus" reg="Prunus">Prunus</tp:taxon-name-part><tp:taxon-name-part taxon-name-part-type="species" reg="fremontii">fremontii</tp:taxon-name-part></tp:taxon-name></italic>, <italic><tp:taxon-name><tp:taxon-name-part taxon-name-part-type="genus" reg="Rhus">Rhus</tp:taxon-name-part><tp:taxon-name-part taxon-name-part-type="species" reg="ovata">ovata</tp:taxon-name-part></tp:taxon-name></italic>, <italic><tp:taxon-name><tp:taxon-name-part taxon-name-part-type="genus" reg="Baccharis">Baccharis</tp:taxon-name-part><tp:taxon-name-part taxon-name-part-type="species" reg="sergiloides">sergiloides</tp:taxon-name-part></tp:taxon-name></italic>, <italic><tp:taxon-name><tp:taxon-name-part taxon-name-part-type="genus" reg="Quercus">Quercus</tp:taxon-name-part></tp:taxon-name></italic> sp., <italic>M. G. Simpson 2790 with K. Hasenstab</italic>, <italic>M. Silveira</italic>, <italic>and L. Simpson</italic>, 7 April 2007 (<bold>SDSU</bold>19296!); • Wash adjacent to and just west of jeep road, Rodriguez Canyon, ca. 2.0 miles southwest of Granite Mtn. peak., California, San Diego Co., <named-content xmlns:xlink="http://www.w3.org/1999/xlink" content-type="dwc:verbatimCoordinates" xlink:type="simple"><named-content content-type="geo-json" specific-use="{&#34;type&#34;:&#34;Point&#34;,&#34;coordinates&#34;:[-116.503610,33.031110]}" id="NCID0E2VBG" xlink:type="simple">33.03111, -116.50361</named-content></named-content>, 946 m elevation, wash adjacent to exposed, sparse desert scrub, sandy, gravelly soil, associates: <italic><tp:taxon-name><tp:taxon-name-part taxon-name-part-type="genus" reg="Prunus">Prunus</tp:taxon-name-part><tp:taxon-name-part taxon-name-part-type="species" reg="fremontii">fremontii</tp:taxon-name-part></tp:taxon-name></italic>, <italic><tp:taxon-name><tp:taxon-name-part taxon-name-part-type="genus" reg="Rhus">Rhus</tp:taxon-name-part><tp:taxon-name-part taxon-name-part-type="species" reg="ovata">ovata</tp:taxon-name-part></tp:taxon-name></italic>, <italic><tp:taxon-name><tp:taxon-name-part taxon-name-part-type="genus" reg="Baccharis">Baccharis</tp:taxon-name-part><tp:taxon-name-part taxon-name-part-type="species" reg="sergiloides">sergiloides</tp:taxon-name-part></tp:taxon-name></italic>, <italic><tp:taxon-name><tp:taxon-name-part taxon-name-part-type="genus" reg="Quercus">Quercus</tp:taxon-name-part></tp:taxon-name></italic> sp., <italic>M. G. Simpson 2794 with K. Hasenstab</italic>, <italic>M. Silveira</italic>, <italic>and L. Simpson</italic>, 7 April 2007 (<bold>SDSU</bold>17573!); • Pacific Coast Trail, ca. 0.1 mile north of parking area at Hwy 74., California, Riverside Co., <named-content xmlns:xlink="http://www.w3.org/1999/xlink" content-type="dwc:verbatimCoordinates" xlink:type="simple"><named-content content-type="geo-json" specific-use="{&#34;type&#34;:&#34;Point&#34;,&#34;coordinates&#34;:[-116.576730,33.564160]}" id="NCID0ETXBG" xlink:type="simple">33.56416, -116.57673</named-content></named-content>, 1499 m elevation, beneath <tp:taxon-name><tp:taxon-name-part taxon-name-part-type="genus" reg="Adenostoma">Adenostoma</tp:taxon-name-part><tp:taxon-name-part taxon-name-part-type="species" reg="fasciculatum">fasciculatum</tp:taxon-name-part></tp:taxon-name>. Adjacent to open <italic><tp:taxon-name><tp:taxon-name-part taxon-name-part-type="genus" reg="Adenostoma">Adenostoma</tp:taxon-name-part><tp:taxon-name-part taxon-name-part-type="species" reg="sparsifolium">sparsifolium</tp:taxon-name-part></tp:taxon-name></italic> - <italic><tp:taxon-name><tp:taxon-name-part taxon-name-part-type="genus" reg="Adenostoma">Adenostoma</tp:taxon-name-part><tp:taxon-name-part taxon-name-part-type="species" reg="fasciculatum">fasciculatum</tp:taxon-name-part></tp:taxon-name></italic> - <italic><tp:taxon-name><tp:taxon-name-part taxon-name-part-type="genus" reg="Ceanothus">Ceanothus</tp:taxon-name-part><tp:taxon-name-part taxon-name-part-type="species" reg="greggii">greggii</tp:taxon-name-part></tp:taxon-name></italic> scrub, coarse sand, associates: <italic><tp:taxon-name><tp:taxon-name-part taxon-name-part-type="genus" reg="Adenostoma">Adenostoma</tp:taxon-name-part><tp:taxon-name-part taxon-name-part-type="species" reg="sparsifolium">sparsifolium</tp:taxon-name-part></tp:taxon-name></italic>, <italic><tp:taxon-name><tp:taxon-name-part taxon-name-part-type="genus" reg="Adenostoma">Adenostoma</tp:taxon-name-part><tp:taxon-name-part taxon-name-part-type="species" reg="fasciculatum">fasciculatum</tp:taxon-name-part></tp:taxon-name></italic>, <italic><tp:taxon-name><tp:taxon-name-part taxon-name-part-type="genus" reg="Ceanothus">Ceanothus</tp:taxon-name-part><tp:taxon-name-part taxon-name-part-type="species" reg="greggii">greggii</tp:taxon-name-part></tp:taxon-name></italic>, <italic>M. G. Simpson 3080 with Lori Simpson</italic>, 26 April 2009 (<bold>SDSU</bold>21885!); • Pacific Coast Trail, ca. 0.6 mile north of parking area at Hwy 74., California, Riverside Co., <named-content xmlns:xlink="http://www.w3.org/1999/xlink" content-type="dwc:verbatimCoordinates" xlink:type="simple"><named-content content-type="geo-json" specific-use="{&#34;type&#34;:&#34;Point&#34;,&#34;coordinates&#34;:[-116.575720,33.569770]}" id="NCID0EL1BG" xlink:type="simple">33.56977, -116.57572</named-content></named-content>, 1526 m elevation, side of trail. Open <italic><tp:taxon-name><tp:taxon-name-part taxon-name-part-type="genus" reg="Adenostoma">Adenostoma</tp:taxon-name-part><tp:taxon-name-part taxon-name-part-type="species" reg="sparsifolium">sparsifolium</tp:taxon-name-part></tp:taxon-name></italic> - <italic><tp:taxon-name><tp:taxon-name-part taxon-name-part-type="genus" reg="Adenostoma">A.</tp:taxon-name-part><tp:taxon-name-part taxon-name-part-type="species" reg="fasciculatum">fasciculatum</tp:taxon-name-part></tp:taxon-name></italic> - <italic><tp:taxon-name><tp:taxon-name-part taxon-name-part-type="genus" reg="Ceanothus">Ceanothus</tp:taxon-name-part><tp:taxon-name-part taxon-name-part-type="species" reg="greggii">greggii</tp:taxon-name-part></tp:taxon-name></italic> scrub., coarse sand, associates: <italic><tp:taxon-name><tp:taxon-name-part taxon-name-part-type="genus" reg="Adenostoma">Adenostoma</tp:taxon-name-part><tp:taxon-name-part taxon-name-part-type="species" reg="sparsifolium">sparsifolium</tp:taxon-name-part></tp:taxon-name></italic>, <italic><tp:taxon-name><tp:taxon-name-part taxon-name-part-type="genus" reg="Adenostoma">Adenostoma</tp:taxon-name-part><tp:taxon-name-part taxon-name-part-type="species" reg="fasciculatum">fasciculatum</tp:taxon-name-part></tp:taxon-name></italic>, <italic><tp:taxon-name><tp:taxon-name-part taxon-name-part-type="genus" reg="Ceanothus">Ceanothus</tp:taxon-name-part><tp:taxon-name-part taxon-name-part-type="species" reg="greggii">greggii</tp:taxon-name-part></tp:taxon-name></italic>, <italic>M. G. Simpson 3085 with Lori Simpson</italic>, 26 April 2009 (<bold>SDSU</bold>21647!); • Anza Borrego Desert State Park. Wash of Bitter Creek Canyon, ca. 1.0 mile north of Grapevine Mountain peak., California, San Diego Co., <named-content xmlns:xlink="http://www.w3.org/1999/xlink" content-type="dwc:verbatimCoordinates" xlink:type="simple"><named-content content-type="geo-json" specific-use="{&#34;type&#34;:&#34;Point&#34;,&#34;coordinates&#34;:[-116.467980,33.134440]}" id="NCID0EZ3BG" xlink:type="simple">33.13444, -116.46798</named-content></named-content>, 739 m elevation, along base of canyon wall rocks of wash, open scrub of desert wash, gravelly sand, associates: <italic><tp:taxon-name><tp:taxon-name-part taxon-name-part-type="genus" reg="Agave">Agave</tp:taxon-name-part><tp:taxon-name-part taxon-name-part-type="species" reg="deserti">deserti</tp:taxon-name-part></tp:taxon-name></italic>, <italic><tp:taxon-name><tp:taxon-name-part taxon-name-part-type="genus" reg="Chenopodium">Chenopodium</tp:taxon-name-part></tp:taxon-name></italic> sp., <italic><tp:taxon-name><tp:taxon-name-part taxon-name-part-type="genus" reg="Encelia">Encelia</tp:taxon-name-part><tp:taxon-name-part taxon-name-part-type="species" reg="farinosa">farinosa</tp:taxon-name-part></tp:taxon-name></italic>, <italic><tp:taxon-name><tp:taxon-name-part taxon-name-part-type="genus" reg="Opuntia">Opuntia</tp:taxon-name-part><tp:taxon-name-part taxon-name-part-type="species" reg="basilaris">basilaris</tp:taxon-name-part></tp:taxon-name></italic>, <italic><tp:taxon-name><tp:taxon-name-part taxon-name-part-type="genus" reg="Senegalia">Senegalia</tp:taxon-name-part><tp:taxon-name-part taxon-name-part-type="species" reg="greggii">greggii</tp:taxon-name-part></tp:taxon-name></italic>, <italic>M. G. Simpson 3790 with Amanda Everett</italic>, <italic>Andy Siekkinen</italic>, <italic>Lee Ripma</italic>, <italic>Matt Newcomb</italic>, 15 February 2014 (<bold>SDSU</bold>20519!); • Anza Borrego Desert State Park, Cool Canyon, ca. 1,000 m west-southwest of parking area at end of dirt road, ca. 1.8 km east-southeast of Granite Mountain peak., California, San Diego Co., <named-content xmlns:xlink="http://www.w3.org/1999/xlink" content-type="dwc:verbatimCoordinates" xlink:type="simple"><named-content content-type="geo-json" specific-use="{&#34;type&#34;:&#34;Point&#34;,&#34;coordinates&#34;:[-116.444270,33.043620]}" id="NCID0E55BG" xlink:type="simple">33.04362, -116.44427</named-content></named-content>, 869 m elevation, desert succulent scrub, brown, sandy loam, associates: <italic><tp:taxon-name><tp:taxon-name-part taxon-name-part-type="genus" reg="Juniperus">Juniperus</tp:taxon-name-part><tp:taxon-name-part taxon-name-part-type="species" reg="californica">californica</tp:taxon-name-part></tp:taxon-name></italic>, <italic><tp:taxon-name><tp:taxon-name-part taxon-name-part-type="genus" reg="Cylindropuntia">Cylindropuntia</tp:taxon-name-part><tp:taxon-name-part taxon-name-part-type="species" reg="ganderi">ganderi</tp:taxon-name-part></tp:taxon-name></italic>, <italic><tp:taxon-name><tp:taxon-name-part taxon-name-part-type="genus" reg="Prunus">Prunus</tp:taxon-name-part><tp:taxon-name-part taxon-name-part-type="species" reg="fremontii">fremontii</tp:taxon-name-part></tp:taxon-name></italic>, <italic><tp:taxon-name><tp:taxon-name-part taxon-name-part-type="genus" reg="Encelia">Encelia</tp:taxon-name-part><tp:taxon-name-part taxon-name-part-type="species" reg="farinosa">farinosa</tp:taxon-name-part></tp:taxon-name></italic>, <italic><tp:taxon-name><tp:taxon-name-part taxon-name-part-type="genus" reg="Bahiopsis">Bahiopsis</tp:taxon-name-part><tp:taxon-name-part taxon-name-part-type="species" reg="parishii">parishii</tp:taxon-name-part></tp:taxon-name></italic>, <italic>M. G. Simpson 3795 with SDSU Taxonomy of California Plants Class</italic>, 29 March 2014 (<bold>SDSU</bold>23021!); • Anza Borrego Desert State Park, Bitter Creek Canyon, ca. 2.3 kilometers southwest of Grapevine Canyon Road (dirt)., California, San Diego Co., <named-content xmlns:xlink="http://www.w3.org/1999/xlink" content-type="dwc:verbatimCoordinates" xlink:type="simple"><named-content content-type="geo-json" specific-use="{&#34;type&#34;:&#34;Point&#34;,&#34;coordinates&#34;:[-116.470220,33.134020]}" id="NCID0EJBAI" xlink:type="simple">33.13402, -116.47022</named-content></named-content>, 745 m elevation, wash of canyon, desert succulent scrub, silty, coarse sand, associates: <italic><tp:taxon-name><tp:taxon-name-part taxon-name-part-type="genus" reg="Prosopis">Prosopis</tp:taxon-name-part><tp:taxon-name-part taxon-name-part-type="species" reg="glandulosa">glandulosa</tp:taxon-name-part></tp:taxon-name></italic>, <italic><tp:taxon-name><tp:taxon-name-part taxon-name-part-type="genus" reg="Encelia">Encelia</tp:taxon-name-part><tp:taxon-name-part taxon-name-part-type="species" reg="farinosa">farinosa</tp:taxon-name-part></tp:taxon-name></italic>, <italic><tp:taxon-name><tp:taxon-name-part taxon-name-part-type="genus" reg="Chenopodium">Chenopodium</tp:taxon-name-part><tp:taxon-name-part taxon-name-part-type="species" reg="murale">murale</tp:taxon-name-part></tp:taxon-name></italic>, <italic><tp:taxon-name><tp:taxon-name-part taxon-name-part-type="genus" reg="Bromus">Bromus</tp:taxon-name-part><tp:taxon-name-part taxon-name-part-type="species" reg="rubens">rubens</tp:taxon-name-part></tp:taxon-name></italic>, <italic>M. G. Simpson 3800 with Makenzie E. Mabry</italic>, 3 April 2014 (<bold>SDSU</bold>23020!); • Anza Borrego Desert State Park, Culp Valley, along hiking trail at camping area., California, San Diego Co., <named-content xmlns:xlink="http://www.w3.org/1999/xlink" content-type="dwc:verbatimCoordinates" xlink:type="simple"><named-content content-type="geo-json" specific-use="{&#34;type&#34;:&#34;Point&#34;,&#34;coordinates&#34;:[-116.453120,33.223760]}" id="NCID0EBDAI" xlink:type="simple">33.22376, -116.45312</named-content></named-content>, 1033 m elevation, flat, coarse sand/fine gravel, organic material beneath, associates: <italic><tp:taxon-name><tp:taxon-name-part taxon-name-part-type="genus" reg="Rhus">Rhus</tp:taxon-name-part><tp:taxon-name-part taxon-name-part-type="species" reg="ovata">ovata</tp:taxon-name-part></tp:taxon-name></italic>, <italic><tp:taxon-name><tp:taxon-name-part taxon-name-part-type="genus" reg="Ziziphus">Ziziphus</tp:taxon-name-part><tp:taxon-name-part taxon-name-part-type="species" reg="parryi">parryi</tp:taxon-name-part><tp:taxon-name-part taxon-name-part-type="infraspecific-rank">var.</tp:taxon-name-part><tp:taxon-name-part taxon-name-part-type="variety" reg="parryi">parryi</tp:taxon-name-part></tp:taxon-name></italic>, <italic><tp:taxon-name><tp:taxon-name-part taxon-name-part-type="genus" reg="Cylindropuntia">Cylindropuntia</tp:taxon-name-part><tp:taxon-name-part taxon-name-part-type="species" reg="ganderi">ganderi</tp:taxon-name-part></tp:taxon-name></italic> scrub, <italic>M. G. Simpson 3856 with Makenzie Mabry &amp; Andy Siekkinen</italic>, 1 April 2015 (<bold>SDSU</bold>23271!); • Culp Valley, ca. 0.1 mile along dirt road, to parking lot at left, then 10 meters west of northern end of lot., California, San Diego Co., <named-content xmlns:xlink="http://www.w3.org/1999/xlink" content-type="dwc:verbatimCoordinates" xlink:type="simple"><named-content content-type="geo-json" specific-use="{&#34;type&#34;:&#34;Point&#34;,&#34;coordinates&#34;:[-116.457910,33.222090]}" id="NCID0E1EAI" xlink:type="simple">33.22209, -116.45791</named-content></named-content>, 1014 m elevation, desert transtion vegetation, brownish, gravelly sand, growing adjacent to boulder, associates: <italic><tp:taxon-name><tp:taxon-name-part taxon-name-part-type="genus" reg="Prunus">Prunus</tp:taxon-name-part><tp:taxon-name-part taxon-name-part-type="species" reg="fremontii">fremontii</tp:taxon-name-part></tp:taxon-name></italic>, <tp:taxon-name><tp:taxon-name-part taxon-name-part-type="genus" reg="Ziziphus">Ziziphus</tp:taxon-name-part><tp:taxon-name-part taxon-name-part-type="species" reg="parryi">parryi</tp:taxon-name-part><tp:taxon-name-part taxon-name-part-type="infraspecific-rank">var.</tp:taxon-name-part><tp:taxon-name-part taxon-name-part-type="variety" reg="parryi">parryi</tp:taxon-name-part></tp:taxon-name>, <italic>M. G. Simpson 4186 with Jepson 2019 workshop members</italic>, 14 April 2019 (<bold>SDSU</bold>22965!); • San Gabriel Mountains, east side of Cabin Canyon, c. 200 m north of canyon mouth, west of Aliso Cyn. Rd., 0.5 mi west of Angeles Forest Hwy, California, Los Angeles Co., <named-content xmlns:xlink="http://www.w3.org/1999/xlink" content-type="dwc:verbatimCoordinates" xlink:type="simple"><named-content content-type="geo-json" specific-use="{&#34;type&#34;:&#34;Point&#34;,&#34;coordinates&#34;:[-118.092500,34.416944]}" id="NCID0ECGAI" xlink:type="simple">34.4169444, -118.0925</named-content></named-content>, 1183 m elevation, shallow canyon bottom with flowing stream; chaparral dominant, associates: <italic>Ceanothus leu</italic>., <italic>Adenostoma f</italic>., <italic>Quercus wis</italic>., <italic>Prunus ili</italic>., <italic>Eriodictyon tri</italic>., with <italic>Layia gla</italic>., <italic>Phacelia fre</italic>., <italic>Calyptridium mon</italic>., <italic>Penstemon cen</italic>., <italic>Malacothrix gla</italic>., <italic>Camissoniopsis hir</italic>., <italic>Bromus tec</italic>., <italic>Antirrhinum cou</italic>., <italic>Cirsium occ</italic>., <italic>Chaenactis gla</italic>., etc, <italic>R. G. Swinney 14663</italic>, 12 May 2011 (<bold>RSA</bold>0091168!, <bold>SDSU</bold>22957!); • San Gabriel Mountains, 0.3–0.5 miles south of Aliso Canyon Road, 2 miles west of Angeles Forest Hwy., nameless cyn. To the east of Beartrap Cyn., California, Los Angeles Co., <named-content xmlns:xlink="http://www.w3.org/1999/xlink" content-type="dwc:verbatimCoordinates" xlink:type="simple"><named-content content-type="geo-json" specific-use="{&#34;type&#34;:&#34;Point&#34;,&#34;coordinates&#34;:[-118.116390,34.427780]}" id="NCID0EOHAI" xlink:type="simple">34.42778, -118.11639</named-content></named-content>, 1066 m elevation, Station Fire burn of 2009, shallow ravine and adj. slopes, chaparral, associates: <italic>Adenostoma f</italic>., <italic>Prunus i</italic>., <italic>Lonicera su</italic>., <italic>Rhus ar</italic>., <italic>Cercocarpus b</italic>., also w/ <italic>Opuntia ba</italic>., <italic>Malacothamnus fr</italic>., <italic>Lupinus bi</italic>., <italic>Camissonia s.</italic>, <italic><tp:taxon-name><tp:taxon-name-part taxon-name-part-type="genus" reg="Uropappus">Uropappus</tp:taxon-name-part></tp:taxon-name></italic>, <italic>Mentzelia co.</italic>, <italic>Delphinium pat.</italic>, <italic>Phacelia fr.</italic>, <italic>Leptosiphon a</italic>., etc, <italic>R. G. Swinney 14845</italic>, 26 May 2011 (<bold>RSA</bold>0092147!, <bold>SDSU</bold>22955!); • San Gabriel Mountains: Colby Ranch (Camp Colby), S end of Inspiration Canyon tr., in a N-flowing tributary of upper Coldwater Cyn., California, Los Angeles Co., <named-content xmlns:xlink="http://www.w3.org/1999/xlink" content-type="dwc:verbatimCoordinates" xlink:type="simple"><named-content content-type="geo-json" specific-use="{&#34;type&#34;:&#34;Point&#34;,&#34;coordinates&#34;:[-118.113610,34.298610]}" id="NCID0EBKAI" xlink:type="simple">34.29861, -118.11361</named-content></named-content>, 1226 m elevation, Station Fire burn of ‘09, canyon wih slopes; chaparral, coarse granite and fine brown loam, associates: <italic><tp:taxon-name><tp:taxon-name-part taxon-name-part-type="genus" reg="Ceanothus">Ceanothus</tp:taxon-name-part></tp:taxon-name></italic>, <italic><tp:taxon-name><tp:taxon-name-part taxon-name-part-type="genus" reg="Eriodictyon">Eriodictyon</tp:taxon-name-part></tp:taxon-name></italic>, <italic><tp:taxon-name><tp:taxon-name-part taxon-name-part-type="genus" reg="Quercus">Quercus</tp:taxon-name-part></tp:taxon-name></italic>, <italic><tp:taxon-name><tp:taxon-name-part taxon-name-part-type="genus" reg="Pinus">Pinus</tp:taxon-name-part></tp:taxon-name></italic>, <italic><tp:taxon-name><tp:taxon-name-part taxon-name-part-type="genus" reg="Nicotiana">Nicotiana</tp:taxon-name-part></tp:taxon-name></italic>, <italic><tp:taxon-name><tp:taxon-name-part taxon-name-part-type="genus" reg="Eschscholzia">Eschscholzia</tp:taxon-name-part></tp:taxon-name></italic>, <italic><tp:taxon-name><tp:taxon-name-part taxon-name-part-type="genus" reg="Phacelia">Phacelia</tp:taxon-name-part></tp:taxon-name></italic>, <italic><tp:taxon-name><tp:taxon-name-part taxon-name-part-type="genus" reg="Adenostoma">Adenostoma</tp:taxon-name-part></tp:taxon-name></italic>, <italic><tp:taxon-name><tp:taxon-name-part taxon-name-part-type="genus" reg="Mimulus">Mimulus</tp:taxon-name-part></tp:taxon-name></italic>, <italic><tp:taxon-name><tp:taxon-name-part taxon-name-part-type="genus" reg="Chaenactis">Chaenactis</tp:taxon-name-part></tp:taxon-name></italic>, <italic><tp:taxon-name><tp:taxon-name-part taxon-name-part-type="genus" reg="Keckiella">Keckiella</tp:taxon-name-part></tp:taxon-name></italic>, <italic><tp:taxon-name><tp:taxon-name-part taxon-name-part-type="genus" reg="Calyptridium">Calyptridium</tp:taxon-name-part></tp:taxon-name></italic>, <italic><tp:taxon-name><tp:taxon-name-part taxon-name-part-type="genus" reg="Salvia">Salvia</tp:taxon-name-part></tp:taxon-name></italic>, <italic><tp:taxon-name><tp:taxon-name-part taxon-name-part-type="genus" reg="Galium">Galium</tp:taxon-name-part></tp:taxon-name></italic>, <italic><tp:taxon-name><tp:taxon-name-part taxon-name-part-type="genus" reg="Penstemon">Penstemon</tp:taxon-name-part></tp:taxon-name></italic>, <italic><tp:taxon-name><tp:taxon-name-part taxon-name-part-type="genus" reg="Argemone">Argemone</tp:taxon-name-part></tp:taxon-name></italic>, <italic><tp:taxon-name><tp:taxon-name-part taxon-name-part-type="genus" reg="Erhendorferia">Erhendorferia</tp:taxon-name-part></tp:taxon-name></italic>, <italic><tp:taxon-name><tp:taxon-name-part taxon-name-part-type="genus" reg="Dendromecon">Dendromecon</tp:taxon-name-part></tp:taxon-name></italic>, <italic><tp:taxon-name><tp:taxon-name-part taxon-name-part-type="genus" reg="Eriogonum">Eriogonum</tp:taxon-name-part></tp:taxon-name></italic>, <italic><tp:taxon-name><tp:taxon-name-part taxon-name-part-type="genus" reg="Mentzelia">Mentzelia</tp:taxon-name-part></tp:taxon-name></italic>, <italic><tp:taxon-name><tp:taxon-name-part taxon-name-part-type="genus" reg="Solanum">Solanum</tp:taxon-name-part></tp:taxon-name></italic>, <italic>R. G. Swinney 15440</italic>, 7 July 2011 (<bold>RSA</bold>0091783!, <bold>SDSU</bold>22954!, <bold>UCR</bold>0004166!); • San Gabriel Mountains: Colby Ranch (Camp Colby), S end of Inspiration Canyon tr., in a N-flowing tributary of upper Coldwater Cyn., California, Los Angeles Co., <named-content xmlns:xlink="http://www.w3.org/1999/xlink" content-type="dwc:verbatimCoordinates" xlink:type="simple"><named-content content-type="geo-json" specific-use="{&#34;type&#34;:&#34;Point&#34;,&#34;coordinates&#34;:[-118.113610,34.298610]}" id="NCID0EEPAI" xlink:type="simple">34.29861, -118.11361</named-content></named-content>, 1226 m elevation, Station Fire burn of ‘09, canyon wih slopes; chaparral, coarse granite and fine brown loam, associates: <italic><tp:taxon-name><tp:taxon-name-part taxon-name-part-type="genus" reg="Ceanothus">Ceanothus</tp:taxon-name-part></tp:taxon-name></italic>, <italic><tp:taxon-name><tp:taxon-name-part taxon-name-part-type="genus" reg="Eriodictyon">Eriodictyon</tp:taxon-name-part></tp:taxon-name></italic>, <italic><tp:taxon-name><tp:taxon-name-part taxon-name-part-type="genus" reg="Quercus">Quercus</tp:taxon-name-part></tp:taxon-name></italic>, <italic><tp:taxon-name><tp:taxon-name-part taxon-name-part-type="genus" reg="Pinus">Pinus</tp:taxon-name-part></tp:taxon-name></italic>, <italic><tp:taxon-name><tp:taxon-name-part taxon-name-part-type="genus" reg="Nicotiana">Nicotiana</tp:taxon-name-part></tp:taxon-name></italic>, <italic><tp:taxon-name><tp:taxon-name-part taxon-name-part-type="genus" reg="Eschscholzia">Eschscholzia</tp:taxon-name-part></tp:taxon-name></italic>, <italic><tp:taxon-name><tp:taxon-name-part taxon-name-part-type="genus" reg="Phacelia">Phacelia</tp:taxon-name-part></tp:taxon-name></italic>, <italic><tp:taxon-name><tp:taxon-name-part taxon-name-part-type="genus" reg="Adenostoma">Adenostoma</tp:taxon-name-part></tp:taxon-name></italic>, <italic><tp:taxon-name><tp:taxon-name-part taxon-name-part-type="genus" reg="Mimulus">Mimulus</tp:taxon-name-part></tp:taxon-name></italic>, <italic><tp:taxon-name><tp:taxon-name-part taxon-name-part-type="genus" reg="Chaenactis">Chaenactis</tp:taxon-name-part></tp:taxon-name></italic>, <italic><tp:taxon-name><tp:taxon-name-part taxon-name-part-type="genus" reg="Keckiella">Keckiella</tp:taxon-name-part></tp:taxon-name></italic>, <italic><tp:taxon-name><tp:taxon-name-part taxon-name-part-type="genus" reg="Calyptridium">Calyptridium</tp:taxon-name-part></tp:taxon-name></italic>, <italic><tp:taxon-name><tp:taxon-name-part taxon-name-part-type="genus" reg="Salvia">Salvia</tp:taxon-name-part></tp:taxon-name></italic>, <italic><tp:taxon-name><tp:taxon-name-part taxon-name-part-type="genus" reg="Galium">Galium</tp:taxon-name-part></tp:taxon-name></italic>, <italic><tp:taxon-name><tp:taxon-name-part taxon-name-part-type="genus" reg="Penstemon">Penstemon</tp:taxon-name-part></tp:taxon-name></italic>, <italic><tp:taxon-name><tp:taxon-name-part taxon-name-part-type="genus" reg="Argemone">Argemone</tp:taxon-name-part></tp:taxon-name></italic>, <italic><tp:taxon-name><tp:taxon-name-part taxon-name-part-type="genus" reg="Erhendorferia">Erhendorferia</tp:taxon-name-part></tp:taxon-name></italic>, <italic><tp:taxon-name><tp:taxon-name-part taxon-name-part-type="genus" reg="Dendromecon">Dendromecon</tp:taxon-name-part></tp:taxon-name></italic>, <italic><tp:taxon-name><tp:taxon-name-part taxon-name-part-type="genus" reg="Eriogonum">Eriogonum</tp:taxon-name-part></tp:taxon-name></italic>, <italic><tp:taxon-name><tp:taxon-name-part taxon-name-part-type="genus" reg="Mentzelia">Mentzelia</tp:taxon-name-part></tp:taxon-name></italic>, <italic><tp:taxon-name><tp:taxon-name-part taxon-name-part-type="genus" reg="Solanum">Solanum</tp:taxon-name-part></tp:taxon-name></italic>, <italic>R. G. Swinney 15442</italic>, 7 July 2011 (<bold>RSA</bold>0091784, <bold>SDSU</bold>22946!, <bold>UCR</bold>0039547); • San Gabriel Mountains: Strawberry Peak summit (Chilao Flat)., California, Los Angeles Co., <named-content xmlns:xlink="http://www.w3.org/1999/xlink" content-type="dwc:verbatimCoordinates" xlink:type="simple"><named-content content-type="geo-json" specific-use="{&#34;type&#34;:&#34;Point&#34;,&#34;coordinates&#34;:[-118.120280,34.283890]}" id="NCID0EHUAI" xlink:type="simple">34.28389, -118.12028</named-content></named-content>, 1869 m elevation, Station Fire burn of 2009, entire summit burned; resprouting chaparral, associates: <italic><tp:taxon-name><tp:taxon-name-part taxon-name-part-type="genus" reg="Eriodictyon">Eriodictyon</tp:taxon-name-part><tp:taxon-name-part taxon-name-part-type="species" reg="trichocalyx">trichocalyx</tp:taxon-name-part></tp:taxon-name></italic>, <italic><tp:taxon-name><tp:taxon-name-part taxon-name-part-type="genus" reg="Eriodictyon">E.</tp:taxon-name-part><tp:taxon-name-part taxon-name-part-type="species" reg="parryi">parryi</tp:taxon-name-part></tp:taxon-name></italic>, <italic><tp:taxon-name><tp:taxon-name-part taxon-name-part-type="genus" reg="Quercus">Quercus</tp:taxon-name-part><tp:taxon-name-part taxon-name-part-type="species" reg="wislizeni">wislizeni</tp:taxon-name-part></tp:taxon-name></italic>, <italic><tp:taxon-name><tp:taxon-name-part taxon-name-part-type="genus" reg="Quercus">Q.</tp:taxon-name-part><tp:taxon-name-part taxon-name-part-type="species" reg="chrysolepis">chrysolepis</tp:taxon-name-part></tp:taxon-name></italic>, <italic><tp:taxon-name><tp:taxon-name-part taxon-name-part-type="genus" reg="Penstemon">Penstemon</tp:taxon-name-part><tp:taxon-name-part taxon-name-part-type="species" reg="centranthifolius">centranthifolius</tp:taxon-name-part></tp:taxon-name></italic>, <italic><tp:taxon-name><tp:taxon-name-part taxon-name-part-type="genus" reg="Eriastrum">Eriastrum</tp:taxon-name-part><tp:taxon-name-part taxon-name-part-type="species" reg="densifolium">densifolium</tp:taxon-name-part></tp:taxon-name></italic>, <italic><tp:taxon-name><tp:taxon-name-part taxon-name-part-type="genus" reg="Ericameria">Ericameria</tp:taxon-name-part><tp:taxon-name-part taxon-name-part-type="species" reg="nausiosa">nausiosa</tp:taxon-name-part></tp:taxon-name></italic>, <italic><tp:taxon-name><tp:taxon-name-part taxon-name-part-type="genus" reg="Camissoniopsis">Camissoniopsis</tp:taxon-name-part><tp:taxon-name-part taxon-name-part-type="species" reg="hirtella">hirtella</tp:taxon-name-part></tp:taxon-name></italic>, <italic><tp:taxon-name><tp:taxon-name-part taxon-name-part-type="genus" reg="Bromus">Bromus</tp:taxon-name-part><tp:taxon-name-part taxon-name-part-type="species" reg="tectorum">tectorum</tp:taxon-name-part></tp:taxon-name></italic>, <italic><tp:taxon-name><tp:taxon-name-part taxon-name-part-type="genus" reg="Bromus">B.</tp:taxon-name-part><tp:taxon-name-part taxon-name-part-type="species" reg="carinatus">carinatus</tp:taxon-name-part></tp:taxon-name></italic>, <italic><tp:taxon-name><tp:taxon-name-part taxon-name-part-type="genus" reg="Eriophyllum">Eriophyllum</tp:taxon-name-part><tp:taxon-name-part taxon-name-part-type="species" reg="confertiflorum">confertiflorum</tp:taxon-name-part></tp:taxon-name></italic>, <italic><tp:taxon-name><tp:taxon-name-part taxon-name-part-type="genus" reg="Cryptantha">Cryptantha</tp:taxon-name-part><tp:taxon-name-part taxon-name-part-type="species" reg="muricata">muricata</tp:taxon-name-part></tp:taxon-name></italic>, <italic><tp:taxon-name><tp:taxon-name-part taxon-name-part-type="genus" reg="Garrya">Garrya</tp:taxon-name-part><tp:taxon-name-part taxon-name-part-type="species" reg="flavescens">flavescens</tp:taxon-name-part></tp:taxon-name></italic>, <italic><tp:taxon-name><tp:taxon-name-part taxon-name-part-type="genus" reg="Tauschia">Tauschia</tp:taxon-name-part><tp:taxon-name-part taxon-name-part-type="species" reg="parishii">parishii</tp:taxon-name-part></tp:taxon-name></italic>, <italic><tp:taxon-name><tp:taxon-name-part taxon-name-part-type="genus" reg="Eriogonum">Eriogonum</tp:taxon-name-part><tp:taxon-name-part taxon-name-part-type="species" reg="saxatile">saxatile</tp:taxon-name-part></tp:taxon-name></italic>, <italic><tp:taxon-name><tp:taxon-name-part taxon-name-part-type="genus" reg="Orobanche">Orobanche</tp:taxon-name-part><tp:taxon-name-part taxon-name-part-type="species" reg="fasciculata">fasciculata</tp:taxon-name-part></tp:taxon-name></italic>, <italic><tp:taxon-name><tp:taxon-name-part taxon-name-part-type="genus" reg="Sidotheca">Sidotheca</tp:taxon-name-part><tp:taxon-name-part taxon-name-part-type="species" reg="trilobata">trilobata</tp:taxon-name-part></tp:taxon-name></italic>, etc, <italic>R. G. Swinney 15527</italic>, 21 July 2011 (<bold>RSA</bold>0089514, <bold>SDSU</bold>22959!, <bold>UCR</bold>0004165); • San Gabriel Mts., n. e. boundary ridge top of San Dimas Experimental Forest, c. 0.14 miles s.w. of summit at far s.e. end of ridge, 1.7 air miles w. of Cow Cyn. Saddle at Glendora Ridge Rd. to 1.8 land miles ESE along SDEF boundary ridge to ridge top at 5595 ft. (1706 m.), and east via level ridge connection to ridge top at 5560 ft., 04 air miles NNE of Sunset Pk. summit. This is the highest elev. within SDEF, Mt. Baldy Quad, California, Los Angeles Co., <named-content xmlns:xlink="http://www.w3.org/1999/xlink" content-type="dwc:verbatimCoordinates" xlink:type="simple"><named-content content-type="geo-json" specific-use="{&#34;type&#34;:&#34;Point&#34;,&#34;coordinates&#34;:[-117.695278,34.209722]}" id="NCID0ES1AI" xlink:type="simple">34.209722, -117.695278</named-content></named-content>, 1695 m elevation, Ridge top, chaparral, Big Cone Spruce/<italic><tp:taxon-name><tp:taxon-name-part taxon-name-part-type="genus" reg="Quercus">Quercus</tp:taxon-name-part></tp:taxon-name></italic> woodland, associates: <italic><tp:taxon-name><tp:taxon-name-part taxon-name-part-type="genus" reg="Pseudotsuga">Pseudotsuga</tp:taxon-name-part><tp:taxon-name-part taxon-name-part-type="species" reg="macrocarpa">macrocarpa</tp:taxon-name-part></tp:taxon-name></italic>, <italic><tp:taxon-name><tp:taxon-name-part taxon-name-part-type="genus" reg="Quercus">Quercus</tp:taxon-name-part><tp:taxon-name-part taxon-name-part-type="species" reg="wislizeni">wislizeni</tp:taxon-name-part></tp:taxon-name> subsp. frutescens</italic>, <italic><tp:taxon-name><tp:taxon-name-part taxon-name-part-type="genus" reg="Quercus">Q.</tp:taxon-name-part><tp:taxon-name-part taxon-name-part-type="species" reg="chrysolepis">chrysolepis</tp:taxon-name-part></tp:taxon-name></italic>, <italic><tp:taxon-name><tp:taxon-name-part taxon-name-part-type="genus" reg="Ceanothus">Ceanothus</tp:taxon-name-part><tp:taxon-name-part taxon-name-part-type="species" reg="crassifolius">crassifolius</tp:taxon-name-part></tp:taxon-name></italic>, <tp:taxon-name><tp:taxon-name-part taxon-name-part-type="genus" reg="Eriogonum">Eriogonum</tp:taxon-name-part><tp:taxon-name-part taxon-name-part-type="species" reg="fasciculatum">fasciculatum</tp:taxon-name-part><tp:taxon-name-part taxon-name-part-type="infraspecific-rank">subsp.</tp:taxon-name-part><tp:taxon-name-part taxon-name-part-type="subspecies" reg="foliolosum">foliolosum</tp:taxon-name-part></tp:taxon-name>, <italic><tp:taxon-name><tp:taxon-name-part taxon-name-part-type="genus" reg="Bromus">Bromus</tp:taxon-name-part><tp:taxon-name-part taxon-name-part-type="species" reg="tectorum">tectorum</tp:taxon-name-part></tp:taxon-name></italic>, <italic>R. G. Swinney 18319</italic>, 4 May 2016 (<bold>SDSU</bold>23973!); • North of Azusa, WCA’s Azusa Foothills Open Space, ridgetop overlooking mouth of San Gabriel Cyn., within 50 meters of Vasquez Ranch Flagpole, last burned 2014 - Cobly Fire, 0.55 air miles n. of jct. of Sierra Madre Ave. and Hilltop Dr., Azusa Quad 7.5’, California, Los Angeles Co., <named-content xmlns:xlink="http://www.w3.org/1999/xlink" content-type="dwc:verbatimCoordinates" xlink:type="simple"><named-content content-type="geo-json" specific-use="{&#34;type&#34;:&#34;Point&#34;,&#34;coordinates&#34;:[-117.904528,34.156355]}" id="NCID0EO4AI" xlink:type="simple">34.156355, -117.904528</named-content></named-content>, 450 m elevation, ridge top, coastal sage scrub and chaparral surrounding previously slightly-disturbed area, granitic-loam, associates: <italic><tp:taxon-name><tp:taxon-name-part taxon-name-part-type="genus" reg="Malosma">Malosma</tp:taxon-name-part><tp:taxon-name-part taxon-name-part-type="species" reg="laurina">laurina</tp:taxon-name-part></tp:taxon-name></italic>, <italic><tp:taxon-name><tp:taxon-name-part taxon-name-part-type="genus" reg="Bromus">Bromus</tp:taxon-name-part><tp:taxon-name-part taxon-name-part-type="species" reg="diandrus">diandrus</tp:taxon-name-part></tp:taxon-name></italic>, <italic><tp:taxon-name><tp:taxon-name-part taxon-name-part-type="genus" reg="Encelia">Encelia</tp:taxon-name-part><tp:taxon-name-part taxon-name-part-type="species" reg="farinosa">farinosa</tp:taxon-name-part></tp:taxon-name></italic>, <italic><tp:taxon-name><tp:taxon-name-part taxon-name-part-type="genus" reg="Artemisia">Artemisia</tp:taxon-name-part><tp:taxon-name-part taxon-name-part-type="species" reg="californica">californica</tp:taxon-name-part></tp:taxon-name></italic>, <italic><tp:taxon-name><tp:taxon-name-part taxon-name-part-type="genus" reg="Hirschfeldia">Hirschfeldia</tp:taxon-name-part><tp:taxon-name-part taxon-name-part-type="species" reg="incana">incana</tp:taxon-name-part></tp:taxon-name></italic>, <tp:taxon-name><tp:taxon-name-part taxon-name-part-type="genus" reg="Malacothrix">Malacothrix</tp:taxon-name-part><tp:taxon-name-part taxon-name-part-type="species" reg="saxatilis">saxatilis</tp:taxon-name-part><tp:taxon-name-part taxon-name-part-type="infraspecific-rank">var.</tp:taxon-name-part><tp:taxon-name-part taxon-name-part-type="variety" reg="tenuifolia">tenuifolia</tp:taxon-name-part></tp:taxon-name>, <italic>R. G. Swinney 24723A</italic>, 5 May 2021 (<bold>SDSU</bold>25595!, <bold>UCR</bold>0164808); • San Bernardino Mountains: unnamed ridgetop (7,582’) and adjacent slope just W of Heart Bar Peak and SE of Cienaga Seca Creek., California, San Bernardino Co., <named-content xmlns:xlink="http://www.w3.org/1999/xlink" content-type="dwc:verbatimCoordinates" xlink:type="simple"><named-content content-type="geo-json" specific-use="{&#34;type&#34;:&#34;Point&#34;,&#34;coordinates&#34;:[-116.775000,34.166700]}" id="NCID0EEABI" xlink:type="simple">34.1667, -116.775</named-content></named-content>, 2222 m elevation, ridgetop recently bulldozed for firebreak; adjacent N and W slopes w/ <italic><tp:taxon-name><tp:taxon-name-part taxon-name-part-type="genus" reg="Quercus">Quercus</tp:taxon-name-part><tp:taxon-name-part taxon-name-part-type="species" reg="chrysolepis">chrysolepis</tp:taxon-name-part></tp:taxon-name></italic> and <italic><tp:taxon-name><tp:taxon-name-part taxon-name-part-type="genus" reg="Pinus">Pinus</tp:taxon-name-part><tp:taxon-name-part taxon-name-part-type="species" reg="jeffreyi">jeffreyi</tp:taxon-name-part></tp:taxon-name></italic>, etc., <italic><tp:taxon-name><tp:taxon-name-part taxon-name-part-type="genus" reg="Quercus">Quercus</tp:taxon-name-part><tp:taxon-name-part taxon-name-part-type="species" reg="chrysolepis">chrysolepis</tp:taxon-name-part></tp:taxon-name></italic> and <italic><tp:taxon-name><tp:taxon-name-part taxon-name-part-type="genus" reg="Pinus">Pinus</tp:taxon-name-part><tp:taxon-name-part taxon-name-part-type="species" reg="jeffreyi">jeffreyi</tp:taxon-name-part></tp:taxon-name></italic>, etc., <italic>S. D. White 13324 with Marissa Caringella</italic>, 24 July 2009 (<bold>RSA</bold>752962!, <bold>UC</bold>1949977, <bold>UCR</bold>0004334, <bold>UCSB</bold>029502); • Peninsular Ranges: Santa <tp:taxon-name><tp:taxon-name-part taxon-name-part-type="genus" reg="Rosa">Rosa</tp:taxon-name-part></tp:taxon-name> Mountains, California, Riverside Co., <named-content xmlns:xlink="http://www.w3.org/1999/xlink" content-type="dwc:verbatimCoordinates" xlink:type="simple"><named-content content-type="geo-json" specific-use="{&#34;type&#34;:&#34;Point&#34;,&#34;coordinates&#34;:[-116.457000,33.539000]}" id="NCID0EICBI" xlink:type="simple">33.539*, -116.457*</named-content></named-content>, 2310 m elevation, <italic>R. S. Woglum 3072</italic>, 12 June 1941 (<bold>RSA</bold>611564!); • San Bernardino Mountains: Unnamed canyon and ridgeline immediately SW of Cienega Seca (Blue Sky Meadow), California, San Bernardino Co., <named-content xmlns:xlink="http://www.w3.org/1999/xlink" content-type="dwc:verbatimCoordinates" xlink:type="simple"><named-content content-type="geo-json" specific-use="{&#34;type&#34;:&#34;Point&#34;,&#34;coordinates&#34;:[-116.725000,34.183300]}" id="NCID0ETCBI" xlink:type="simple">34.1833, -116.725</named-content></named-content>, 2476 m elevation, yellow pine forest with somes areas of pinyon/juniper woodland, <italic>J. M. Wood 948 with Dustin Ray</italic>, 18 June 2009 (<bold>RSA</bold>752329!); • San Bernardino Mtns., Santa Ana River, unnamed canyon and ridgeline E of Wildhorse Canyon, N of Hwy 38, California, San Bernardino Co., <named-content xmlns:xlink="http://www.w3.org/1999/xlink" content-type="dwc:verbatimCoordinates" xlink:type="simple"><named-content content-type="geo-json" specific-use="{&#34;type&#34;:&#34;Point&#34;,&#34;coordinates&#34;:[-116.800000,34.170830]}" id="NCID0E6CBI" xlink:type="simple">34.17083, -116.8</named-content></named-content>, 2100 m elevation, dry canyon wash, riparian woodland and adjacent uplands, <italic>J. M. Wood 1013 with Dustin Ray</italic>, 30 June 2009 (<bold>RSA</bold>750733!); • Borrego Palm Canyon, California, San Diego Co., <named-content xmlns:xlink="http://www.w3.org/1999/xlink" content-type="dwc:verbatimCoordinates" xlink:type="simple"><named-content content-type="geo-json" specific-use="{&#34;type&#34;:&#34;Point&#34;,&#34;coordinates&#34;:[-116.426169,33.276836]}" id="NCID0ELDBI" xlink:type="simple">33.276836*, -116.426169*</named-content></named-content>, 322 m elevation, <italic>F. Youngberg 103</italic>, 11 April 1935 (<bold>POM</bold>209514!).</p></sec></tp:treatment-sec></tp:taxon-treatment>
